# Supplementary material for: Deficiency of TMEM53 causes a previously unknown sclerosing bone disorder by dysregulation of BMP-SMAD signaling
Source: Nat Commun. 2021 Apr 6;12:2046. doi: 10.1038/s41467-021-22340-8 (PMC8024261; doi:10.1038/s41467-021-22340-8)
Supplement: Supplementary file 3 — Source Data [file 41467_2021_22340_MOESM3_ESM.xlsx]

## Sheet: Fig 3c
		P24						Table Analyzed	body length P24
		Wildtype	Mutant									Wildtype	Mutant
		109.16	104.22					Column B	Data Set-B		Number of values	17	9
		109.71	117.93					vs.	vs.
		107.93	119.8					Column A	Data Set-A		Minimum	107.9	104.2
		123.14	118.71								25% Percentile	117.6	117.8
		116.59	130.36					Unpaired t test			Median	123.1	119.8
		123.95	124.55					P value	0.4825		75% Percentile	129.5	126.3
		122.75	128.02					P value summary	ns		Maximum	133.5	130.4
		118.55	117.58					Significantly different (P < 0.05)?	No
		128.48	120.18					One- or two-tailed P value?	Two-tailed		Mean	122.5	120.2
		132.96						t, df	t=0.7134, df=24		Std. Deviation	8.099	7.525
		125.38									Std. Error of Mean	1.964	2.508
		118.92						How big is the difference?
		127.18						Mean of column A	122.5		Lower 95% CI	118.3	114.4
		133.52						Mean of column B	120.2		Upper 95% CI	126.6	125.9
		130.52						Difference between means (B - A) ± SEM	-2.327 ± 3.262
		122.58						95% confidence interval	-9.059 to 4.405
		130.79						R squared (eta squared)	0.02077
								F test to compare variances
								F, DFn, Dfd	1.158, 16, 8
								P value	0.8696
								P value summary	ns
								Significantly different (P < 0.05)?	No
								Data analyzed
								Sample size, column A	17
								Sample size, column B	9
		P93						Table Analyzed	body length P93			Wildtype	Mutant
		Wildtype	Mutant								Number of values	15	15
		153.61	146.29					Column B	Data Set-B
		155.35	150.38					vs.	vs.		Minimum	153.6	146.3
		163.02	149.88					Column A	Data Set-A		25% Percentile	156.3	147.9
		162.81	150.26								Median	160.2	150.4
		156.29	146.78					Unpaired t test			75% Percentile	164.2	154
		155.96	153.01					P value	<0.0001		Maximum	166.5	159.3
		157.47	154.03					P value summary	****
		164.45	147.32					Significantly different (P < 0.05)?	Yes		Mean	160.3	151.4
		163.15	150.2					One- or two-tailed P value?	Two-tailed		Std. Deviation	4.033	3.845
		164.37	152.91					t, df	t=6.208, df=28		Std. Error of Mean	1.041	0.9928
		160.21	159.25
		164.18	157.9					How big is the difference?			Lower 95% CI	158.1	149.3
		159.99	154.34					Mean of column A	160.3		Upper 95% CI	162.6	153.5
		166.52	147.93					Mean of column B	151.4
		157.82	150.74					Difference between means (B - A) ± SEM	-8.932 ± 1.439
								95% confidence interval	-11.88 to -5.985
								R squared (eta squared)	0.5792
								F test to compare variances
								F, DFn, Dfd	1.100, 14, 14
								P value	0.8604
								P value summary	ns
								Significantly different (P < 0.05)?	No
								Data analyzed
								Sample size, column A	15
								Sample size, column B	15

## Sheet: Fig 3e
Distance between medial canthi				Table Analyzed	Distance between medial canthi
Wildtype	Mutant							Wildtype	Mutant
3.44828	4.13793			Column B	Data Set-B		Number of values	6	6
3.7069	3.87931			vs.	vs.
3.53448	3.96552			Column A	Data Set-A		Minimum	3.362	3.879
3.53448	3.96552						25% Percentile	3.427	3.944
3.62069	4.05172			Unpaired t test			Median	3.534	4.009
3.36207	4.13793			P value	<0.0001		75% Percentile	3.642	4.138
				P value summary	****		Maximum	3.707	4.138
				Significantly different (P < 0.05)?	Yes
				One- or two-tailed P value?	Two-tailed		Mean	3.534	4.023
				t, df	t=7.455, df=10		Std. Deviation	0.1219	0.1044
							Std. Error of Mean	0.04977	0.04262
				How big is the difference?
				Mean of column A	3.534		Lower 95% CI	3.407	3.913
				Mean of column B	4.023		Upper 95% CI	3.662	4.133
				Difference between means (B - A) ± SEM	0.4885 ± 0.06553
				95% confidence interval	0.3425 to 0.6345
				R squared (eta squared)	0.8475
				F test to compare variances
				F, DFn, Dfd	1.364, 5, 5
				P value	0.7419
				P value summary	ns
				Significantly different (P < 0.05)?	No
				Data analyzed
				Sample size, column A	6
				Sample size, column B	6

## Sheet: Fig 3g
		Relative skull base density				Table Analyzed	skull base density
		Wildtype	Mutant							Wildtype	Mutant
		1.06128	1.23906			Column B	Data Set-B		Number of values	6	6
		1.02681	1.14809			vs.	vs.
		0.971827	1.13304			Column A	Data Set-A		Minimum	0.9424	1.121
		0.942379	1.14928						25% Percentile	0.9428	1.13
		0.94292	1.12143			Unpaired t test			Median	0.9993	1.149
		1.05478	1.21361			P value	0.0002		75% Percentile	1.056	1.22
						P value summary	***		Maximum	1.061	1.239
						Significantly different (P < 0.05)?	Yes
						One- or two-tailed P value?	Two-tailed		Mean	1	1.167
						t, df	t=5.675, df=10		Std. Deviation	0.05449	0.04747
									Std. Error of Mean	0.02225	0.01938
						How big is the difference?
						Mean of column A	1		Lower 95% CI	0.9428	1.118
						Mean of column B	1.167		Upper 95% CI	1.057	1.217
						Difference between means (B - A) ± SEM	0.1674 ± 0.02950
						95% confidence interval	0.1017 to 0.2332
						R squared (eta squared)	0.763
						F test to compare variances
						F, DFn, Dfd	1.318, 5, 5
						P value	0.7694
						P value summary	ns
						Significantly different (P < 0.05)?	No
						Data analyzed
						Sample size, column A	6
						Sample size, column B	6

## Sheet: Fig 3i
	calvaria thickness
	Wildtype	Mutant		Table Analyzed	calvaria thickness
	0.33557	0.434292						Wildtype	Mutant
	0.320323	0.382897		Column B	Data Set-B		Number of values	6	6
	0.313222	0.378622		vs.	vs.
	0.306459	0.364393		Column A	Data Set-A		Minimum	0.3065	0.3638
	0.315134	0.363776					25% Percentile	0.3115	0.3642
	0.313244	0.419314		Unpaired t test with Welch's correction			Median	0.3142	0.3808
				P value	0.0011		75% Percentile	0.3241	0.4231
				P value summary	**		Maximum	0.3356	0.4343
				Significantly different (P < 0.05)?	Yes
				One- or two-tailed P value?	Two-tailed		Mean	0.3173	0.3905
				Welch-corrected t, df	t=5.764, df=6.132		Std. Deviation	0.009982	0.02947
							Std. Error of Mean	0.004075	0.01203
				How big is the difference?
				Mean of column A	0.3173		Lower 95% CI	0.3068	0.3596
				Mean of column B	0.3905		Upper 95% CI	0.3278	0.4215
				Difference between means (B - A) ± SEM	0.07322 ± 0.01270
				95% confidence interval	0.04230 to 0.1041
				R squared (eta squared)	0.8442
				F test to compare variances
				F, DFn, Dfd	8.716, 5, 5
				P value	0.0329
				P value summary	*
				Significantly different (P < 0.05)?	Yes
				Data analyzed
				Sample size, column A	6
				Sample size, column B	6

## Sheet: Fig 3k
						Table Analyzed	Vertebral body height
		Vertebral body height								Wildtype	Mutant
		Wildtype	Mutant			Column B	Data Set-B		Number of values	8	8
		4.32083	3.87507			vs.	vs.
		4.37679	3.9018			Column A	Data Set-A		Minimum	4.222	3.875
		4.40327	4.06538						25% Percentile	4.309	3.883
		4.30504	3.87731			Unpaired t test			Median	4.376	3.933
		4.42755	4.0381			P value	<0.0001		75% Percentile	4.421	4.028
		4.37466	3.93169			P value summary	****		Maximum	4.455	4.065
		4.22151	3.99695			Significantly different (P < 0.05)?	Yes
		4.45538	3.93383			One- or two-tailed P value?	Two-tailed		Mean	4.361	3.953
						t, df	t=11.02, df=14		Std. Deviation	0.07537	0.07275
									Std. Error of Mean	0.02665	0.02572
						How big is the difference?
						Mean of column A	4.361		Lower 95% CI	4.298	3.892
						Mean of column B	3.953		Upper 95% CI	4.424	4.013
						Difference between means (B - A) ± SEM	-0.4081 ± 0.03703
						95% confidence interval	-0.4875 to -0.3287
						R squared (eta squared)	0.8966
						F test to compare variances
						F, DFn, Dfd	1.073, 7, 7
						P value	0.928
						P value summary	ns
						Significantly different (P < 0.05)?	No
						Data analyzed
						Sample size, column A	8
						Sample size, column B	8

## Sheet: Fig 3m
				Metatarsus	Wildtype						Mutant
				5th	0.789111	0.836889	0.881111	0.823333	0.844444	0.871111	0.692	0.754667	0.723556	0.757556
				4th	1.286	1.22822	1.28956	1.24444	1.25956	1.28956	1.00622	1.10911	1.05556	1.09356
				3rd	1.28422	1.21533	1.3	1.30444	1.23733	1.25733	1.02867	1.08733	1.06756	1.08733
				2nd	1.17378	1.17956	1.24933	1.25933	1.18978	1.138	1.01067	1.06867	1.05289	1.07178
				1st	0.556	0.601333	0.615111	0.589778	0.562222		0.437778	0.500222	0.513111	0.513778
					Discovery?	P value	Mean of Group A	Mean of Group B	Difference	SE of difference	t ratio	df	q value
				5th	Yes	0.000805	0.841	0.7319	0.1091	0.0209	5.218	8	0.001016
				4th	Yes	2e-05	1.266	1.066	0.2001	0.02253	8.883	8	5.1e-05
				3rd	Yes	1.4e-05	1.266	1.068	0.1987	0.02132	9.323	8	5.1e-05
				2nd	Yes	0.000521	1.198	1.051	0.1473	0.02638	5.583	8	0.000876
				1st	Yes	0.002517	0.5849	0.4912	0.09367	0.02041	4.589	7	0.002543

## Sheet: Fig 4b
gene	log2foldchange	q value
Lypla1	0.251528	0.82996
Tcea1	0.553322	0.0750714
Atp6v1h	-0.558359	0.0159096
Rb1cc1	0.230333	0.505903
St18	-3.79169	0.000753196
Pcmtd1	0.12837	0.764554
Rrs1	-0.014456	0.985564
Adhfe1	1.74194	0.0276356
Sgk3	-0.437028	0.404584
Cspp1	-0.0254186	0.986326
Prex2	1.28509	0.010825
A830018L16Rik	0.743845	0.342491
Sulf1	-0.668143	0.00767116
Terf1	0.0214052	0.982596
Rdh10	0.213827	0.686517
Tmem70	-0.0492245	0.94067
Ly96	-0.429672	0.459511
Gdap1	1.06434	0.151839
Pi15	-0.259159	0.576211
Crispld1	3.09743	0.000753196
LOC100503916	-0.232863	0.778013
Paqr8	-0.336709	0.502661
Efhc1	0.258161	0.707515
Tmem14a	0.0191984	0.986378
Gsta3	-2.11948	0.000753196
Mir30c-2	0.401079	0.609417
B3gat2	-0.298408	0.956838
Col9a1	6.09014	0.000753196
Lmbrd1	-0.0577104	0.920884
1700001G17Rik	0.561828	0.708945
Rab23	-0.257737	0.469551
Dst	0.132442	0.81864
Imp4	-0.174483	0.774153
Ptpn18	-1.93662	0.000753196
Arhgef4	0.103354	0.909814
Plekhb2	-0.981042	0.000753196
Hs6st1	-0.178909	0.645965
Arid5a	0.0307333	0.972729
Cnnm4	0.140896	0.83132
Cnnm3	-0.18661	0.710126
Cox5b	-0.0472105	0.942643
Actr1b	-0.697297	0.950198
Inpp4a	-0.0157282	0.985798
Unc50	0.138832	0.77414
Lipt1	0.265641	0.70225
Mrpl30	0.329965	0.303356
Eif5b	-0.164483	0.772628
Pdcl3	0.144847	0.729901
Npas2	0.346008	0.48582
Rpl31	0.798812	0.00263912
D1Bwg0212e	0.100261	0.863299
Map4k4	-0.46426	0.0794947
Il1r2	-0.903229	0.461822
Il1r1	-0.916026	0.000753196
Il1rl2	0.336638	0.395916
Il1rl1	-0.748325	0.00951027
Il18rap	-0.709979	0.19804
Pou3f3	4.43149	0.000753196
Mrps9	-0.0182605	0.983741
Gpr45	-0.152929	0.875571
AI597479	0.20533	0.583884
Nck2	-0.191559	0.660286
1500015O10Rik	0.58878	0.010825
Tpp2	0.0635223	0.910079
Bivm	0.288825	0.674777
Ercc5	0.0488624	0.943395
Gulp1	0.455335	0.0878955
Wdr75	0.281805	0.39997
Dnahc7b	0.0651226	0.958609
Tmeff2	-0.309449	0.448693
Sdpr	0.241095	0.478566
Stat1	-0.344977	0.229821
Tmem194b	0.413799	0.463823
Hibch	0.365678	0.320853
Ormdl1	-0.0969084	0.890917
Osgepl1	0.366108	0.467113
Coq10b	0.154938	0.746324
Hspe1	0.283219	0.369022
Mobkl3	0.155921	0.692336
Rftn2	0.423486	0.771514
Mars2	-0.112744	0.904174
Plcl1	-0.2494	0.603229
9130227L01Rik	-7.48081	0.48807
9130024F11Rik	2.00425	0.00767116
1700066M21Rik	0.263686	0.575983
9430016H08Rik	0.0554644	0.958763
Spats2l	0.443174	0.133571
Sgol2	-0.266398	0.626637
Aox1	0.282092	0.563801
Bzw1	0.117006	0.798334
Nif3l1	0.34377	0.37091
LOC100504455	0.970913	0.0592329
Ndufb3	-0.312529	0.470624
LOC100504501	-0.247748	0.832702
Cflar	-0.419948	0.12044
Casp8	-0.74862	0.0014213
Stradb	-0.312184	0.503061
Cdk15	0.742296	0.406911
Fzd7	0.645592	0.004808
Gm973	3.39173	0.000753196
Nop58	0.559289	0.0186657
Bmpr2	-0.18812	0.858969
Fam117b	0.115419	0.818298
Carf	0.153441	0.813978
Nbeal1	0.203886	0.552935
Cyp20a1	0.194884	0.616818
Abi2	0.308986	0.394862
Cd28	1.07174	0.0210663
Pard3b	0.635104	0.0428363
Nrp2	-1.26417	0.000753196
Gm11602	0.616523	0.891883
LOC100504668	0.054233	0.990821
Eef1b2	0.250762	0.509508
Zdbf2	-0.644076	0.122677
Adam23	0.0673824	0.92517
Fastkd2	-0.000109365	0.999818
Creb1	0.284914	0.38531
Ccnyl1	0.0892713	0.866382
Pikfyve	-0.137656	0.752284
Mtap2	1.07639	0.0306154
Rpe	-0.0107083	0.990821
Atic	-0.126368	0.771514
Gm8883	0.0456724	0.98724
Pecr	0.783172	0.638228
Tmem169	0.045009	0.979515
Xrcc5	0.565414	0.0425345
Smarcal1	-0.143862	0.817787
Rpl37a	0.312724	0.314455
Igfbp2	1.28358	0.000753196
Rufy4	-3.79648	0.000753196
Arpc2	-0.345827	0.252998
Pnkd	-0.043536	0.984135
Gm216	0.192882	0.900529
Slc11a1	-1.52645	0.000753196
Ctdsp1	0.229693	0.491427
Rqcd1	0.0711581	0.949936
Plcd4	0.563699	0.919191
Bcs1l	0.101177	0.96113
Stk36	0.171214	0.806332
Ttll4	0.261154	0.548289
Cyp27a1	0.407629	0.49654
Wnt6	0.640111	0.59968
Fam134a	-0.225543	0.681203
Zfand2b	0.165362	0.769776
Ankzf1	0.155011	0.91624
Stk16	0.174271	0.752284
Dnajb2	0.283665	0.450409
Des	-0.808856	0.235413
Speg	-0.431275	0.410527
Gmppa	0.334054	0.269469
Tmem198	0.314277	0.730388
Inha	-0.085262	0.982029
Stk11ip	-0.996961	0.000753196
Slc4a3	0.0988284	0.87604
Acsl3,Utp14b	-0.152625	0.726018
Kcne4	0.404391	0.225011
Mrpl44	-0.0988432	0.877977
LOC100503052	0.583055	0.949278
9430031J16Rik	-6.98507	0.415878
Rhbdd1	0.475348	0.0583775
Mff	0.20647	0.632808
Agfg1	0.186341	0.679562
Ccl20	-1.40675	0.425142
Fbxo36	0.384938	0.942062
Gm7609	0.0370229	0.985502
Gm2427,Sp140	-0.265258	0.679562
Sp100	-0.862439	0.00206267
Cab39	-0.112198	0.799064
Itm2c	-0.119979	0.801651
Psmd1	-0.200731	0.560167
Armc9	0.161902	0.808428
B3gnt7	-0.474896	0.613572
C130036L24Rik	0.605861	0.906669
Ptma	0.381903	0.467046
Cops7b	-0.0561901	0.942289
Dis3l2	-0.194269	0.723215
Eif4e2	0.0423814	0.949936
Efhd1	2.59509	0.000753196
Gigyf2	0.0782291	0.882811
3110079O15Rik	11.352	0.515143
Inpp5d	-1.77308	0.000753196
Atg16l1	-0.13699	0.771514
Scarna6	-0.194944	0.956029
Dgkd	-0.260156	0.584528
Ugt1a1,Ugt1a10,Ugt1a2,Ugt1a5,Ugt1a6a,Ugt1a6b,Ugt1a7c,Ugt1a9	-0.966076	0.000753196
Sh3bp4	0.820432	0.0014213
Agap1	-0.597747	0.0559682
Gbx2	-1.14048	0.325252
Cxcr7	0.809504	0.00321905
Cops8	0.0139767	0.985564
Gm9991	-1.04444	0.396398
Mlph	2.17542	0.00993153
Lrrfip1	-0.0962449	0.851261
Ramp1	4.61569	0.000753196
Ube2f	-0.169751	0.691147
Scly	0.0866771	0.916508
Klhl30	2.0036	0.02927
Fam132b	1.13662	0.0559682
Traf3ip1	0.360385	0.518154
Asb1	-0.219193	0.600924
Twist2	-0.530557	0.292268
Gpc1	1.09602	0.000753196
Dusp28,Rnpepl1	-0.209016	0.633916
Capn10	0.225147	0.651287
Gpr35	0.197174	0.847256
E030010N08Rik	-0.649705	0.284457
Sned1	-0.390992	0.489528
Ppp1r7	-0.110872	0.817696
44076	0.249338	0.480592
Farp2	0.859465	0.0236348
Bok	0.703168	0.0409454
Atg4b	0.110813	0.819128
Ing5	0.0949421	0.882706
D2hgdh	-0.0681857	0.929975
Fam174a	-0.2128	0.570046
Gm15427	1.01311	0.110834
Gin1	0.000172708	0.999772
2310035C23Rik	-0.142754	0.739086
Tnfrsf11a	-3.03069	0.000753196
Zcchc2	-0.470344	0.136021
Phlpp1	-0.161181	0.774772
Serpinb12	-4.22758	0.079914
Serpinb2	-1.23029	0.0170469
Serpinb8	-1.95843	0.000753196
Mki67ip	0.134299	0.772084
Clasp1	-0.0139012	0.984693
Tcfcp2l1	2.91248	0.000753196
Tmem185b	0.104854	0.856986
3110009E18Rik	0.813034	0.427032
En1	-0.859308	0.00860497
Ccdc93	-0.233448	0.500094
LOC100502702	0.388968	0.855744
Slc35f5	0.021606	0.975577
Gpr39	-0.118528	0.952915
Mgat5	-0.625746	0.012533
Ccnt2	0.142389	0.784217
Rab3gap1	-0.189742	0.600682
R3hdm1	0.0852361	0.876448
Ubxn4	0.0867517	0.858969
Yod1	0.119955	0.93301
AA986860	0.37591	0.645965
Il10	-4.2108	0.378921
Lgtn	0.1258	0.890917
Fam72a	-0.440565	0.934148
5430435G22Rik	-0.888272	0.000753196
Pm20d1	-0.166253	0.903632
Slc41a1	0.490003	0.0609733
Rab7l1	-0.433216	0.250405
Nucks1	0.057942	0.920889
Slc45a3	-2.92827	0.000753196
Elk4	0.29393	0.477787
LOC100502885	0.00259931	0.997744
Lemd1	-0.410998	0.767484
Klhdc8a	0.290115	0.372547
Nuak2	-0.120742	0.834509
Dstyk	0.160037	0.687204
Rbbp5,Tmem81	-0.0900414	0.874925
Lrrn2	-1.21841	0.0014213
Pik3c2b	1.38971	0.015086
Ppp1r15b	0.0697265	0.899311
Plekha6	0.446321	0.53698
Fmod	0.527194	0.148047
Chi3l1	5.56702	0.000753196
4933406M09Rik	0.553206	0.608279
Cyb5r1	0.521101	0.0268298
Adipor1	-0.0734745	0.890249
Klhl12	-0.339252	0.370207
Rabif	0.188999	0.644346
LOC100503055	0.816898	0.41261
Kdm5b	0.124693	0.77294
Ube2t	0.242403	0.778554
Gm10535	-0.131412	0.986225
Ptpn7	-1.25931	0.000753196
Arl8a	-0.117229	0.791378
Lmod1	0.154564	0.737272
Csrp1	0.384294	0.158621
Phlda3	0.0102737	0.989415
Tnni1	-1.90434	0.520226
Tnnt2	-3.16301	0.227644
Tmem9	0.348898	0.247177
Kif21b	0.157311	0.735616
Ddx59	0.240184	0.683223
Kif14	0.0350481	0.97612
Zfp281	0.0359663	0.96113
LOC100503460	-1.05145	0.187759
A130050O07Rik	0.754242	0.654532
Mir181a-1,Mir181b-1	0.521289	0.667342
Dennd1b	-0.397431	0.237509
Zbtb41	0.366544	0.213262
Aspm	0.201253	0.690078
Kcnt2	0.589722	0.111875
LOC100503637	1.03504	0.000753196
B3galt2	0.937666	0.865027
Glrx2	0.198295	0.670016
Uchl5	-0.238713	0.602005
Fam5c	-3.83242	0.387505
Ptgs2	-0.425914	0.13655
Tpr	0.0199218	0.982029
Ivns1abp	-0.569277	0.0170469
1190005F20Rik	-0.0014568	0.998199
Fam129a	0.412229	0.176337
Edem3	-0.0572673	0.923282
Glt25d2	2.76487	0.000753196
Arpc5	-0.37706	0.220198
Ncf2	-1.901	0.000753196
Nmnat2	0.186678	0.788665
Rgs8	2.89404	0.000753196
Rgs16	0.337267	0.375696
Rnasel	-1.13449	0.000753196
Glul	-0.801008	0.000753196
Stx6	-0.158437	0.697783
Acbd6	0.220765	0.572712
Tor1aip2	-0.120114	0.867023
Gm2000	0.974078	0.742665
Abl2	-0.977051	0.000753196
Angptl1	-2.18104	0.0502542
2810025M15Rik	-0.802731	0.190502
BC026585	-0.622443	0.0753426
Sec16b	0.441364	0.142412
Rfwd2	0.0945445	0.860333
4930523C07Rik	-0.280612	0.599401
Mrps14	0.106986	0.845715
Rc3h1	-0.0751117	0.894152
Gas5	1.01757	0.000753196
Cenpl	0.00972759	0.993385
Pigc	-0.0964297	0.860167
Dnm3os	0.0186045	0.97961
Vamp4	-0.116797	0.878833
Prrx1	0.452502	0.738129
Kifap3	0.230557	0.500982
Scyl3	0.0748535	0.91809
2810422O20Rik	0.251134	0.725808
Selp	-3.19804	0.226411
F5	1.96558	0.000753196
Slc19a2	0.0801828	0.890658
4930455F23Rik	0.0665826	0.949757
Nme7	0.136684	0.94519
Dpt	-0.640855	0.0428363
Gpr161	-0.0319618	0.975209
Brp44	-0.0399353	0.952718
Creg1	-1.03882	0.000753196
Cd247	-0.301663	0.64221
Ildr2	0.79335	0.0133558
Tada1	-0.0594496	0.956303
Fam78b	0.100339	0.917774
Tmco1	0.353092	0.232683
Aldh9a1	-0.192898	0.613572
LOC100502613	-0.91872	0.569338
Rgs5	-0.000196532	0.999726
Uhmk1	-0.431094	0.165895
Sh2d1b1	0.197173	0.915057
Olfml2b	0.648464	0.00263912
Fcgr4	-2.01695	0.000753196
1700009P17Rik	0.475247	0.485933
Apoa2	-0.117998	0.96862
Adamts4	0.207082	0.596922
B4galt3	-0.103343	0.920884
Dedd	0.274911	0.555926
Pfdn2	0.0931726	0.874376
Pvrl4	-1.20903	0.139496
Arhgap30	-1.57689	0.000753196
Tstd1,Usf1	-0.00666102	0.992381
F11r	-0.67046	0.175669
Refbp2	0.243047	0.673365
Cd244	-1.35113	0.252443
Cd48	-1.39845	0.000753196
Cd84	-1.34883	0.000753196
Gm10521	-1.20802	0.0142167
Copa	0.0211307	0.984135
Pex19	0.125141	0.971722
Dcaf8	0.0592637	0.950733
Igsf8	-0.638277	0.00726868
Pigm	-0.0519477	0.941537
Slamf9	-1.66546	0.000753196
Tagln2	-0.23965	0.479072
Ccdc19	-0.59494	0.634334
Vsig8	-4.56599	0.0973898
Aim2	-1.82155	0.000753196
Pyhin1	-1.87407	0.00263912
Spna1	-0.877067	0.0331918
Fmn2	-0.0643431	0.966511
Exo1	-0.26256	0.742665
Sdccag8	0.0892853	0.93325
Zfp238	0.227307	0.564462
Gm16432	0.871036	0.722974
Pppde1	0.365367	0.213404
Fam36a	-0.0586632	0.941252
Efcab2	0.20719	0.812194
Kif26b	-0.558014	0.0273443
Cnst	0.209809	0.767541
Sccpdh	0.101036	0.846078
Cdc42bpa	0.597814	0.143951
Itpkb	-0.135754	0.778554
Parp1	-0.385835	0.242968
Lin9	-0.157287	0.832733
Acbd3	0.025674	0.970946
LOC100504581	0.911815	0.785454
BC031781	-0.0439874	0.949757
Pycr2	0.316736	0.379575
Lefty1	-0.489572	0.372447
Tmem63a	0.179281	0.649444
Cnih4	-0.00707913	0.991904
A430110L20Rik	-0.149102	0.91624
Srp9	0.3836	0.489528
Trp53bp2	0.196932	0.653016
Susd4	0.752808	0.247476
Tlr5	-0.679007	0.134951
Dusp10	-0.0424409	0.970732
Rab3gap2	-0.323674	0.51506
Mir194-1,Mir215	0.304681	0.975577
Bpnt1	-0.152875	0.748702
Eprs	0.42398	0.128586
Gpatch2	-0.205552	0.763991
LOC100504534	0.0779344	0.990821
Ptpn14	0.330496	0.258794
Angel2	0.350948	0.266515
A230020J21Rik	-0.946974	0.314156
Nsl1	-0.0448193	0.982029
Batf3	1.53957	0.290202
LOC100504360	0.164646	0.920487
Tmem206	-0.54512	0.495941
Ints7	0.011663	0.988641
Lpgat1	-0.232034	0.491999
Nek2	-0.0821214	0.926163
Slc30a1	-0.238021	0.518898
Gm10516	0.852799	0.52938
LOC100503471	1.00336	0.641491
A130010J15Rik	0.826952	0.0190559
Plxna2	-0.0525328	0.93325
Cd34	0.0710137	0.917632
A330023F24Rik,Mir29b-2,Mir29c	0.154281	0.934749
Xkr4	1.60473	0.000753196
Mrpl15	0.138601	0.855485
LOC100503730	0.101517	0.975577
2610203C22Rik	-2.42248	0.103472
Mybl1	0.0714706	0.936654
Vcpip1	-0.124373	0.794588
Snhg6	0.68492	0.004808
Cops5	0.157003	0.742647
Arfgef1	0.0698243	0.89779
Cpa6	0.0637778	0.949936
Ncoa2	-0.0221435	0.975317
Tram1	0.0606715	0.917632
Lactb2	0.0260778	0.975577
Eya1	1.71867	0.000753196
Gm106	1.35477	0.0418779
Rpl7	0.461604	0.13931
LOC100503633	0.441046	0.876902
Stau2	0.056685	0.941136
Ube2w	0.579714	0.347908
Tceb1	0.0921598	0.865185
Jph1	0.921569	0.0479908
LOC100503673	-0.412991	0.631472
Mcm3	-0.175829	0.70629
Tram2	0.782442	0.0254523
Kcnq5	2.15314	0.000753196
Ogfrl1	-0.148757	0.79028
Smap1	0.195173	0.592119
1110058L19Rik	-0.0477391	0.951165
Fam135a	0.549206	0.0200009
Phf3	0.105888	0.822125
Ptp4a1	0.397145	0.138976
Prim2	-0.0514987	0.959457
Bag2	0.0463487	0.953631
Zfp451	0.178302	0.715629
Bend6	1.36328	0.761918
Ccdc115	-0.156271	0.835321
Fam168b	-0.104419	0.82445
Uggt1	-0.0197658	0.980608
Neurl3	-1.23499	0.00629794
4632411B12Rik	-0.0837392	0.874158
Lman2l	-0.0693707	0.92709
Ankrd23,Ankrd39	0.0876736	0.909814
Sema4c	-0.284493	0.432901
Fam178b	-0.673063	0.546871
Actr1b	-0.11021	0.814741
Tmem131	0.108561	0.81444
6330578E17Rik	-0.369212	0.177277
Mgat4a	-0.991533	0.000753196
Tsga10	0.180193	0.808408
Mitd1	0.0965074	0.888456
Txndc9	0.0568973	0.922904
Rev1	0.240859	0.827282
Aff3	1.19421	0.000753196
Lonrf2	0.390365	0.415575
Chst10	0.384473	0.434823
Tbc1d8	0.342161	0.963614
LOC100503777	-0.0212503	0.996271
LOC100503777	-0.844976	0.774369
Rnf149	-1.09447	0.000753196
Creg2	-1.60579	0.0014213
Mfsd9	-0.0843379	0.926164
2610017I09Rik	5.97849	0.000753196
Tgfbrap1	-0.221871	0.549609
Fhl2	0.421196	0.111875
Uxs1	0.0601535	0.939494
1700029F09Rik	-0.0074292	0.993385
Kdelc1	0.434203	0.237509
Col5a2	-0.258628	0.783787
Gm5526	0.199976	0.857159
Slc40a1	0.0333182	0.962951
Slc39a10	0.000659599	0.998645
Obfc2a	-0.285688	0.429579
Myo1b	-0.310279	0.314575
Gls	0.0278785	0.971209
Nab1	-0.109998	0.813353
Mfsd6	-0.591482	0.0409454
Inpp1	0.472097	0.22518
Pms1	0.459217	0.322105
Asnsd1	0.125812	0.773682
Stk17b	0.0768823	0.884496
Hecw2	0.940444	0.151273
Gtf3c3	0.0843851	0.886543
LOC100504348,Pgap1	-0.377171	0.354205
Ankrd44	0.231927	0.503969
Sf3b1	0.0461055	0.9471
Hspd1	-0.18674	0.610663
Rftn2	0.637325	0.0322666
Satb2	1.1561	0.000753196
1110034B05Rik	0.578242	0.318468
Kctd18	-0.0659845	0.928815
Clk1	0.365465	0.243275
Ppil3	0.204521	0.673365
Orc2l	0.133157	0.810067
Fam126b	-0.0772659	0.948173
Trak2	-0.0184813	0.979995
Als2cr4	0.0886205	0.896308
Als2,Mpp4	-0.103417	0.87155
Cdk15	-3.13971	0.17288
Sumo1	0.0718867	0.897662
Ica1l	-0.717235	0.407902
Wdr12	0.101794	0.859697
Raph1	0.147958	0.880297
Gm11575	-1.15797	0.869286
Pard3b	-1.15288	0.652457
Ino80d	0.0847859	0.872055
Ndufs1	-0.541318	0.026513
Adam23	0.101732	0.959984
Klf7	0.0697303	0.922652
Fam119a	0.142228	0.761911
2810408I11Rik	0.263919	0.835912
Fzd5	0.261689	0.42553
Plekhm3	-0.511453	0.0548234
Idh1	-0.212222	0.524651
1110028C15Rik	0.367964	0.628679
Acadl	-0.238714	0.486807
Lancl1	0.0879172	0.877185
Ikzf2	0.225269	0.647689
Bard1	-0.033628	0.978709
Mreg	-0.340678	0.789171
Pecr	0.351154	0.468604
Igfbp5	1.28999	0.000753196
Tns1	0.115377	0.796859
Aamp	-0.269293	0.40071
Tmbim1	0.324902	0.350171
Usp37	0.100224	0.952915
Zfp142	0.349423	0.606672
Rnf25	0.239688	0.550066
Prkag3	3.21824	0.00951027
Ihh	3.70123	0.456589
Nhej1	-0.464505	0.46175
1810031K17Rik	0.136721	0.848724
Abcb6	-0.599609	0.079257
Atg9a	-0.0489031	0.959939
Glb1l	0.359813	0.552539
Tuba4a	-1.10422	0.176442
Ptprn	-0.61626	0.016282
Dnpep	-0.0320726	0.962511
Chpf	-0.0956182	0.846383
Obsl1	0.349011	0.265927
Epha4	-0.323298	0.280538
Gm2102	-0.420914	0.700795
Farsb	0.0266855	0.971802
Scg2	0.541518	0.354394
Ap1s3	-0.177134	0.813032
Wdfy1	-0.0626508	0.93725
Serpine2	0.0891822	0.883927
Cul3	0.201082	0.572712
Dock10	-1.37662	0.000753196
Irs1	0.887173	0.000753196
LOC100503073	0.75036	0.950733
Slc19a3	1.07086	0.139709
Sphkap	-3.05331	0.000753196
Pid1	-0.339173	0.252097
Dner	0.89354	0.00429009
Trip12	-0.0195706	0.979515
Slc16a14	1.18842	0.11176
Sp110	-0.627601	0.345697
A630001G21Rik	-0.65455	0.101112
Gpr55	-5.16061	0.553792
Htr2b	-1.01205	0.789466
Ncl	0.128605	0.79028
LOC100502660	0.620857	0.321873
Pde6d	0.101483	0.855317
Nppc	-1.479	0.289381
Gm6136	0.562396	0.9048
Ngef	4.73185	0.000753196
Usp40	0.078322	0.932346
Dnajb3	0.469443	0.905812
Hjurp	0.1881	0.595779
Arl4c	-0.651066	0.00951027
Gbx2	-1.89083	0.0477225
Col6a3	0.803055	0.0186657
Ilkap	-0.0583888	0.941309
Hes6	0.014442	0.987036
Per2	0.655589	0.0514435
Hdac4	0.231981	0.554242
Ndufa10	-0.258883	0.446473
Myeov2	-0.230927	0.510923
Otos	4.86529	0.156482
LOC100504295	0.554689	0.745736
Kif1a	0.0924618	0.847127
Mterfd2	-0.458568	0.569731
Pask	0.386868	0.421011
Hdlbp	0.360014	0.322161
Stk25	0.453345	0.409401
Thap4	0.0979499	0.869862
Dtymk	0.381751	0.263831
St8sia4	-1.82925	0.000753196
D1Ertd622e	-0.808833	0.00206267
Ppip5k2	0.0437152	0.949757
Pam	0.196312	0.585811
Pign	-0.0134692	0.986862
Gm7160	-0.770567	0.766463
Bcl2	0.554757	0.147472
Kdsr	0.270933	0.736562
Vps4b	-0.289604	0.347208
Cdh19	3.27687	0.000753196
Dsel	0.268352	0.427309
Tsn	0.0366692	0.965031
Gli2	1.66799	0.000753196
Inhbb	-1.48207	0.000753196
Ralb	-0.312245	0.311436
Epb4.1l5	0.255768	0.931315
Ptpn4	0.632885	0.0464206
Tmem177	-0.236438	0.695242
Tmem37	-0.454064	0.3227
Dbi	0.152745	0.702693
3110009E18Rik	-0.00209874	0.996943
Steap3	0.681064	0.00532648
Marco	-1.12396	0.000753196
Insig2	-0.0691215	0.909814
Ddx18	-0.054047	0.93701
Actr3	-0.253569	0.450409
Lypd1	-0.476937	0.500693
Nckap5	3.23394	0.000753196
LOC100502745	0.846477	0.948463
Zranb3	-0.437529	0.272102
Mcm6	-0.34449	0.278826
Dars	0.1702	0.64221
Cxcr4	-1.50238	0.000753196
Gm10191	1.69151	0.543721
Cd55	-0.297038	0.511284
C4bp	0.26587	0.81411
Pfkfb2	-0.551679	0.0905773
Mapkapk2	-0.742135	0.000753196
Dyrk3	-1.38447	0.00767116
Rassf5	-0.00315936	0.997181
Ikbke	-0.515083	0.10569
Srgap2	-0.25302	0.52664
Mfsd4	0.255409	0.816424
Cdk18	-1.3589	0.000753196
Tmcc2	-0.129957	0.816414
Nfasc	-0.460328	0.337401
Mdm4	0.0746323	0.920171
Sox13	0.67395	0.186906
Snrpe	0.129942	0.778026
Zbed6,Zc3h11a	-0.12302	0.815212
Atp2b4	0.707216	0.00860497
Optc	-0.0330771	0.986225
Prelp	0.539513	0.0250557
LOC100502984	0.865395	0.960253
Btg2	0.204725	0.55608
Adora1	2.85371	0.0668306
Ppfia4	-0.523633	0.398279
Tmem183a	-0.0448847	0.949757
Ppp1r12b	-1.29391	0.000753196
Lgr6	0.572509	0.422681
Ptprv	-0.0851141	0.912535
Rnpep	-0.796794	0.000753196
Timm17a	-0.0044954	0.993382
Shisa4	1.15647	0.000753196
Ipo9	0.153332	0.732897
Nav1	-1.01171	0.138601
Pkp1	3.57351	0.000753196
5730559C18Rik	-0.409378	0.616818
Camsap1l1	0.0778485	0.889195
9230116N13Rik	-0.178242	0.96393
Ptprc	-1.95585	0.000753196
Nek7	-0.11001	0.809104
2310009B15Rik	0.338764	0.500094
Cfh	-0.861054	0.000753196
Cdc73	0.33375	0.400171
Trove2	0.10135	0.834773
Rgs2	-0.511747	0.0963365
Rgs1	-0.0521953	0.972827
Rgs18	-0.852482	0.0947655
Pla2g4a	-0.0784704	0.888274
7530420F21Rik	-0.37729	0.963614
Gm15453	3.40914	0.550547
BC003331	0.0653984	0.959664
Prg4	-0.513382	0.865407
Hmcn1	1.22569	0.00263912
1200016B10Rik	0.00583789	0.993385
Rnf2	0.383407	0.162646
1700025G04Rik	-0.0395452	0.980756
Tsen15	0.323802	0.429613
Rgl1	-0.47782	0.0698047
LOC100048152	0.141849	0.960363
LOC100503084	-0.506063	0.691573
Smg7	0.135893	0.763762
Lamc2	-1.35232	0.00860497
Lamc1	-0.0949881	0.844818
E330020D12Rik	-1.09662	0.210936
Dhx9	0.106254	0.820323
Npl	-0.506544	0.406454
Ier5	-0.481695	0.0700111
Mr1	0.778251	0.00206267
BC034090	0.146796	0.762665
Xpr1	-1.11272	0.000753196
Qsox1	0.423026	0.141085
Cep350	-0.139066	0.74207
Tor1aip1	-0.0488466	0.965031
Soat1	-0.357772	0.334872
Tor3a	0.185227	0.604969
Fam20b	0.150256	0.705514
Ralgps2	-0.525768	0.545784
Rasal2	-0.2653	0.495416
Pappa2	-0.032956	0.961588
4930562F07Rik	0.0634625	0.985564
Tnn	1.33023	0.000753196
Cacybp	-0.024387	0.97304
Rabgap1l	0.18496	0.724409
Zbtb37	0.326687	0.809104
Dars2	-0.342528	0.413756
Klhl20	0.0493446	0.943395
Prdx6	-0.645602	0.00429009
AI848100	0.154176	0.701533
Dnm3	-0.24208	0.975577
Mettl13	-0.0189297	0.984693
Bat2l2	-0.0563533	0.927769
Fmo1	-0.746823	0.0809522
Prrx1	0.30701	0.355317
Gorab	0.422411	0.176218
BC055324	0.247519	0.867667
Blzf1	0.459745	0.107563
Atp1b1	0.0925258	0.902735
Sft2d2	-1.23106	0.000753196
Tiprl	0.216974	0.544938
Dcaf6	0.0334848	0.962511
Mpzl1	0.252641	0.442335
Rcsd1	-0.50698	0.187334
LOC100503933	-0.417977	0.552571
Pou2f1	0.205166	0.796313
Dusp27	0.82267	0.0511277
LOC100503318	-0.584563	0.848903
Pogk	-0.245853	0.610876
Uck2	-0.257125	0.535302
Mir689-1	-0.223432	0.890917
Mgst3	-0.691456	0.0200009
Pbx1	0.25225	0.443863
Nuf2	0.100159	0.89779
Rgs4	-0.703364	0.0586344
Hsd17b7	-0.0674392	0.91729
Ddr2	0.333138	0.325298
Uap1	-0.034053	0.960582
Uhmk1	-0.561403	0.463824
Nos1ap	-0.796875	0.0968479
Atf6	0.0301307	0.962511
Dusp12	0.0962582	0.887032
Fcrlb	-3.78116	0.0129506
LOC100504052	-0.238117	0.970946
Fcgr2b	-1.21923	0.000753196
Fcgr3	-1.00386	0.000753196
Sdhc	-0.570299	0.012533
Pcp4l1	2.84737	0.000753196
Tomm40l	-0.333531	0.353892
Fcer1g	-1.35276	0.000753196
Ndufs2	-0.257929	0.423635
Ppox	-0.0442009	0.964164
Usp21	0.106333	0.855744
Ufc1	-0.00328994	0.9954
LOC100504072	-0.276213	0.695904
Nit1	0.11292	0.916372
Klhdc9	0.184858	0.827298
Ly9	-1.89432	0.0396873
Slamf7	-0.148313	0.910337
Vangl2	0.134121	0.857159
Ncstn	-0.216678	0.87469
LOC100504176	0.379326	0.886543
Pea15a	-0.175339	0.78307
LOC100504192	-3.19019	0.0433513
Dusp23	0.0619665	0.949757
Cadm3	-0.676083	0.296203
Gm4955	-1.53694	0.0769354
AI607873	-1.50475	0.000753196
Ifi204,Mnda	-0.56524	0.112929
LOC100504287	-0.989098	0.858969
Mndal	-0.754903	0.391666
Ifi203	-0.744729	0.0243613
Ifi202b	-5.86448	0.39626
Ifi205	-1.26241	0.0533979
Grem2	-0.387787	0.192407
Fh1	-0.326682	0.284457
Chml,Opn3	0.302514	0.586216
Pld5	6.22502	0.0014213
Cep170	0.100935	0.835641
Akt3	0.103925	0.891342
Adss	-0.0053804	0.992732
B230369F24Rik	-0.13318	0.952915
Hnrnpu	-0.0487765	0.942289
Smyd3	0.18218	0.889424
Gm5561	0.989082	0.31531
Tfb2m	0.147613	0.82042
Ahctf1	0.122548	0.780812
Cabc1	-2.53226	0.0678264
Psen2	-0.364014	0.306045
Itpkb	-0.648696	0.945705
H3f3a	0.23042	0.510695
Ephx1	0.0972195	0.862728
Nvl	0.0844961	0.883505
Wdr26	-0.222749	0.593236
Lbr	0.301232	0.425624
Enah	0.16888	0.702539
LOC100504677	0.0795843	0.942062
Degs1	-0.0311276	0.962511
Fbxo28	0.111596	0.814025
Capn2	-0.0471344	0.943285
1700056E22Rik	-0.0535501	0.977774
Hlx	-0.295303	0.534957
Mosc1	-1.62127	0.00375383
Mosc2	-0.125961	0.819128
C130074G19Rik	-0.0514051	0.971802
Mark1	-0.267685	0.49654
Iars2	-0.261779	0.624953
Lyplal1	0.719474	0.0338814
Tgfb2	1.08686	0.000753196
Rrp15	0.313958	0.430223
Kctd3	0.440862	0.129963
Kcnk2	1.15932	0.0014213
Cenpf	0.177024	0.717986
Smyd2	-0.0166853	0.982029
Rps6kc1	-0.120791	0.814741
Vash2	-0.239162	0.625879
Mfsd7b	-0.927986	0.004808
Tatdn3	0.192146	0.828615
Atf3	-0.232492	0.602187
Nenf	0.462052	0.102283
Ppp2r5a	0.0583522	0.936594
Dtl	0.148108	0.828729
Traf5	-0.950976	0.022176
Traf5	-0.685234	0.168274
Gm3934	-0.00653249	0.997439
Rcor3	0.680515	0.0351155
Hhat	0.607624	0.296875
Sertad4	0.957355	0.000753196
AA408296	0.867812	0.0296119
Traf3ip3	-0.141069	0.948173
Hsd11b1	1.55106	0.179094
G0s2	1.16116	0.00263912
Camk1g	0.0229816	0.990218
Cd46	0.108037	0.964164
Cr1l	0.476794	0.107563
Cnksr3	0.888685	0.000753196
Rgs17	1.09953	0.000753196
Mtrf1l	0.210508	0.721621
Fbxo5	0.153446	0.835912
Syne1	0.27941	0.574368
Rmnd1	-0.619601	0.0497318
Zbtb2	0.0609244	0.949936
Lrp11	0.0966897	0.874009
A630066F11Rik	0.213816	0.955725
Nup43	0.421591	0.35395
Lats1	0.243112	0.464926
Katna1	-3.59e-05	0.999433
LOC100503695	0.313175	0.97612
Ppil4	0.233652	0.518806
Zc3h12d	-1.82281	0.000753196
Shprh	0.00186892	0.997364
Fbxo30	-0.0152634	0.984709
Epm2a	0.294453	0.589671
Sf3b5	-0.0380295	0.959261
Plagl1	0.311799	0.327657
Fuca2	-0.362454	0.187524
Adat2	0.474657	0.574923
Hivep2	-0.0246688	0.973685
Gm10335	-0.403295	0.968523
Cited2	-0.773537	0.000753196
Txlnb	0.318204	0.750415
Reps1	0.127353	0.805173
Nhsl1	0.357254	0.45372
Perp	-0.667081	0.0868597
Ifngr1	-0.149651	0.715629
Il20ra	-1.4943	0.0708511
Map3k5	-0.258714	0.610377
Mtap7	-0.154408	0.855922
Bclaf1	0.192146	0.595497
Fam54a	-0.41885	0.524812
Ahi1	0.207657	0.62482
Hbs1l	0.0897199	0.858115
Sgk1	-0.83223	0.000753196
Raet1d,Raet1e	-0.361414	0.564462
H60b	1.06401	0.466296
C920009B18Rik	-0.618435	0.882811
Gm10825	-0.690202	0.322868
Slc2a12	-0.0935103	0.980466
1110021L09Rik	0.473338	0.437462
Vnn1	0.387965	0.538005
Stx7	-0.117353	0.791448
Moxd1	2.47281	0.000753196
Ctgf	1.78478	0.000753196
Med23	-0.085407	0.87644
Epb4.1l2	0.0820557	0.932771
Gm9767	-0.219345	0.931982
Arhgap18	-1.25626	0.000753196
Ptprk	0.386832	0.227816
Echdc1	-0.176872	0.920171
Hddc2	0.485957	0.219445
Tspyl1	-0.0601442	0.917774
Tspyl4	0.851425	0.000753196
Col10a1	2.90695	0.000753196
Frk	-0.269325	0.514844
Hdac2	-0.0964052	0.838483
LOC100503757	-0.0540715	0.973422
Lama4	0.562701	0.0548234
Tube1	-0.387291	0.726238
Fyn	0.229912	0.517702
Traf3ip2	-0.227871	0.772084
Rev3l	0.312445	0.303365
Cdk19	-0.187763	0.653293
Ddo	-0.0997799	0.954452
9030224M15Rik	1.30958	0.0735903
Wasf1	0.514125	0.44007
Zbtb24	0.193012	0.721621
Mical1	0.467839	0.144855
Cd164	0.345328	0.236656
Sesn1	-0.305434	0.348191
Snx3	-0.221932	0.500693
Ostm1	-0.455553	0.0717628
Sec63	0.115692	0.796859
Scml4	1.3507	0.054019
9030612E09Rik	1.55076	0.036682
Pdss2	0.241673	0.691362
Bend3	0.0777184	0.918739
Cd24a	3.96473	0.000753196
Rtn4ip1	-0.445276	0.287338
Atg5	-0.0351124	0.96113
Prep	0.259843	0.418253
Popdc3	0.113029	0.959609
Bves	-0.084213	0.946639
Hace1	0.35206	0.343887
Ascc3	0.235225	0.495416
Sim1	0.0846662	0.952299
Gp49a,Lilrb4	-1.358	0.000753196
Dcbld1	0.496564	0.4107
Nus1	-0.442938	0.0788343
Slc35f1	1.52874	0.00429009
Asf1a	0.663989	0.0759102
LOC100502920	0.618575	0.960253
Msl3l2	0.321907	0.732544
Gja1	0.165566	0.669669
Hsf2	-0.103778	0.868717
Pkib	-1.34275	0.00263912
Fabp7	-1.37582	0.00767116
Smpdl3a	-0.523982	0.0268298
Gcc2	-0.0109938	0.9887
Lims1	0.0798885	0.88029
Ranbp2	0.00525656	0.992891
LOC100503037	-0.108681	0.99119
Ccdc138	0.64152	0.920884
Sh3rf3	0.0480697	0.960736
Ankrd57	0.0479503	0.975209
P4ha1	0.187966	0.674049
Cbara1	0.334604	0.350496
Dnajb12	0.0594863	0.93277
Ascc1	0.0473409	0.973422
Spock2	-0.181657	0.756459
Psap	-0.830825	0.015086
4632428N05Rik	-2.11757	0.000753196
Cdh23	-6.09869	0.66788
LOC100503834	0.0174545	0.993254
Pcbd1	1.29982	0.0328944
Lrrc20	0.0663634	0.933849
Ppa1	0.358985	0.271188
Sar1a	0.226608	0.510639
Tysnd1	-0.274801	0.469816
Aifm2	-0.721126	0.19792
2210417K05Rik	-0.895335	0.949936
4930507D05Rik	-0.519219	0.810898
Slc25a16	0.0112151	0.989415
Dna2	-0.936639	0.0197879
Rufy2	0.303813	0.714497
3110049J23Rik,Pbld	-0.368908	0.80075
Herc4	-0.199478	0.60218
Dnajc12	-0.710116	0.121477
Jmjd1c	0.142399	0.838792
Egr2	-0.35732	0.395252
Rtkn2	-0.451939	0.576864
Tmem26	-0.190746	0.734749
Rhobtb1	0.0121473	0.990051
Ank3	0.0138953	0.985564
Ccdc6	-0.00651097	0.991883
Slc16a9	0.590486	0.0947655
Fam13c	0.341938	0.451716
Ipmk	-0.457614	0.118977
Zwint	-0.359766	0.27618
Gnaz	0.579309	0.529682
Rab36	0.683839	0.0922701
Bcr	0.0917747	0.885028
Cytsa	0.122292	0.778066
Snrpd3	0.343851	0.455091
Ggt5	-0.626568	0.122677
Derl3	3.8415	0.00375383
Chchd10	-2.31307	0.000753196
Zfp280b	-0.0546463	0.949936
S100b	1.13287	0.000753196
Mcm3ap	-0.0262491	0.973422
Lss	-0.097021	0.883168
Slc19a1	0.406371	0.243591
Pofut2	0.0707648	0.896449
LOC100045653	0.624062	0.533053
Itgb2	-1.76898	0.000753196
Pttg1ip	0.0720426	0.896747
Sumo3	-0.0965423	0.838483
Ube2g2	-0.251231	0.458944
1810043G02Rik	0.207831	0.896232
Dnmt3l	-1.54687	0.00263912
Icosl	0.306903	0.660286
Cstb	-0.882859	0.000753196
Ilvbl	-0.261086	0.483859
Slc1a6	0.41528	0.294563
LOC100503607	0.235394	0.953246
Gm16517	0.0461639	0.950484
Cdc34	-0.148379	0.733362
Bsg	0.405367	0.179832
Hcn2	0.126044	0.874839
Fstl3	0.517087	0.467113
Palm	0.211206	0.552539
Ptbp1	0.346495	0.256339
Prtn3	-0.643619	0.65316
Kiss1r	-0.0981245	0.941537
Arid3a	-0.908978	0.00321905
Wdr18	0.102265	0.848275
Cnn2	0.745121	0.0014213
Abca7	-0.957948	0.000753196
Hmha1	-1.62477	0.000753196
Gpx4	0.29988	0.330929
Stk11	-0.102778	0.863795
LOC100503659	1.97684	0.846078
Atp5d	-0.312907	0.284627
Midn	-0.307044	0.308376
1600002K03Rik,Cirbp	0.0129366	0.989415
Efna2	0.268127	0.610419
Mum1	0.0933742	0.87604
Ndufs7	-0.549974	0.0268382
Dazap1	0.266375	0.416614
Rps15	0.501415	0.0658723
Apc2	-0.0267881	0.989415
Reep6	1.14608	0.0597858
Adat3,Scamp4	-0.234408	0.518154
Csnk1g2	0.050946	0.933192
Izumo4	0.441128	0.267042
Dot1l	-0.54025	0.126948
Sf3a2	0.233726	0.551472
Oaz1	-0.226985	0.50704
3110056O03Rik	0.285445	0.51269
Gadd45b	0.323451	0.349345
Thop1	0.27516	0.45895
Map2k2	-0.187584	0.664055
Zbtb7a	-0.380214	0.161422
Eef2	0.261031	0.698573
Dapk3	0.152255	0.722278
Zfr2	0.127901	0.877965
Matk	-4.0256	0.000753196
Apba3	0.248047	0.486968
Pip5k1c	-0.881994	0.000753196
2510012J08Rik	-0.0293461	0.970946
Tbxa2r	0.250814	0.612515
F630110N24Rik	-2.10626	0.000753196
Dohh	-0.288058	0.427081
LOC100503793	-0.180319	0.902253
2210404O07Rik	-1.83352	0.00321905
Aes	-0.0945807	0.848724
Tle2	0.27999	0.46084
Tle6	0.0156656	0.993597
BC025920	0.206372	0.836776
Ankrd24	-0.0127556	0.990308
Gm10778	0.0998748	0.920874
Gm8117	1.02568	0.41895
Zfp433	0.320135	0.467046
Gm10777	0.263014	0.82042
LOC100503645	0.951625	0.0807731
Zfp873	0.52509	0.312488
D430050E20Rik	0.968206	0.713781
BC024063	0.533992	0.38838
AU041133	0.495477	0.354795
Gm4924	0.19265	0.924039
Tdg	-0.00862421	0.990821
Hcfc2	0.438262	0.213139
Txnrd1	-0.563689	0.016282
Eid3	-0.905376	0.951509
Chst11	0.823366	0.000753196
D10Wsu102e	0.0965585	0.866461
A230046K03Rik	0.0269251	0.966354
1500009L16Rik	0.347234	0.426041
Tcp11l2	0.0277685	0.973685
Polr3b	0.246617	0.526997
Ric8b	0.365229	0.315736
AI597468	0.362744	0.196409
Btbd11	-0.486223	0.227821
Pwp1	0.183784	0.64885
Fbxo7	0.232047	0.597656
Timp3	1.1785	0.000753196
1810014B01Rik	0.202959	0.815184
BC030307	0.450592	0.622665
Nt5dc3	0.175565	0.682982
Igf1	-0.436888	0.225011
Nup37	-0.0562879	0.947381
Ccdc53	0.300313	0.428612
Gnptab	-1.40085	0.000753196
Sycp3	0.568871	0.591597
Arl1	0.132011	0.79543
Uhrf1bp1l	-0.123585	0.778066
Anks1b	-0.268178	0.840362
Ikbip	0.433259	0.171348
Cdk17	0.330308	0.314455
Lta4h	0.242482	0.473305
Ccdc38	0.0566909	0.991025
Ntn4	1.48485	0.000753196
Fgd6	-0.31949	0.351727
Nr2c1	0.436316	0.166259
Ndufa12	0.147169	0.776756
Tmcc3	-0.570491	0.0533979
Ccdc41	0.190271	0.710345
LOC100504100	0.346598	0.966987
Ube2n	0.242254	0.474474
Eea1	-0.335908	0.240607
Btg1	-0.148001	0.708102
Dcn	-0.127484	0.815381
Lum	0.297096	0.488015
Epyc	0.456069	0.111253
Atp2b1	-0.468155	0.0517194
Poc1b	-0.0300334	0.985548
Galnt4	0.0982971	0.880069
Dusp6	-0.654116	0.00629794
Kitl	-0.894968	0.000753196
Cep290	0.250374	0.691808
LOC100504227	-0.223943	0.74006
9330159K06	1.34175	0.0112532
Ccdc59	0.311511	0.432745
Ppfia2	4.186	0.000753196
Lin7a	1.53416	0.000753196
Ppp1r12a	0.372672	0.204417
Pawr	0.50973	0.121684
E2f7	0.190836	0.906953
Csrp2	-0.0701397	0.96113
Osbpl8	-0.887732	0.000753196
Bbs10	0.326964	0.550476
Nap1l1	-0.195287	0.641045
Phlda1	-0.311432	0.396762
Krr1	0.282568	0.72023
Caps2	2.06609	0.0174406
Rab21	-0.241257	0.742665
Gm10752	0.825886	0.565764
Zfc3h1	-0.18849	0.652061
Tspan8	0.65896	0.605766
Ptprb	0.830947	0.062989
1700058G18Rik	0.201676	0.959314
LOC100504423	0.752285	0.923663
4933412E12Rik	-0.0324403	0.977083
Cpm	4.92279	0.000753196
LOC100504499	-0.454039	0.921584
Mdm1	-0.0360222	0.97525
Tmbim4	0.347232	0.252845
Llph	-0.0325272	0.968995
1700006J14Rik	-1.5329	0.902004
LOC100504616	-0.469813	0.925728
Wif1	3.07236	0.000753196
Gns	-0.574261	0.0186657
BC048403	0.0400578	0.968424
Avpr1a	-1.2976	0.000753196
Ppm1h	-0.166115	0.723678
Fam19a2	-0.62278	0.325298
Lrig3	0.580753	0.0129506
Ctdsp2	0.291563	0.369568
Avil	1.4429	0.000753196
Mettl1	0.222364	0.704715
Cdk4	0.281924	0.375268
LOC100504703	1.07511	0.0482955
B4galnt1	-0.529936	0.0268382
F420014N23Rik	0.115732	0.987433
Dctn2	0.0664645	0.91709
Ddit3	1.3224	0.0014213
Arhgap9	-1.94678	0.232464
R3hdm2	0.288527	0.36488
Stac3	0.523822	0.625944
Ndufa4l2	2.36689	0.249211
Stat6	-0.11884	0.862158
1700012D01Rik	-0.654622	0.551223
Tmem194	-0.100758	0.939378
Zbtb39	0.351588	0.423105
Prim1	0.306379	0.562531
Naca	0.423548	0.148796
Ptges3	0.0112427	0.98722
Atp5b	-0.49347	0.0807731
Baz2a	-0.416761	0.517488
Gls2	0.804951	0.747899
Timeless	-0.435471	0.296211
Stat2	-0.245915	0.47591
Pan2	0.228317	0.609695
Cnpy2	0.506257	0.0331918
Cs	-0.440041	0.0824295
Ankrd52	-0.17961	0.661823
Rnf41	-0.144234	0.730621
Smarcc2	0.0840924	0.869862
LOC100502705	0.275869	0.721621
Si	0.773163	0.832464
Wibg	0.024596	0.978154
Mmp19	-0.173876	0.732825
Dnajc14,Sarnp	0.0754976	0.924915
Cd63	-0.268399	0.478566
Itga7	0.983984	0.0166496
Vip	-2.76168	0.000753196
Esr1	0.165543	0.873001
1700052N19Rik	-0.163681	0.765371
Akap12	0.13396	0.769282
Mthfd1l	0.557755	0.0302912
Plekhg1	0.507381	0.194271
Ppp1r14c	2.42706	0.000753196
Pcmt1	-0.0364739	0.960736
BC020402	0.312822	0.606224
BC013529	0.244644	0.461821
Tab2	0.252664	0.444177
Ust	-0.482444	0.435124
Sash1	-0.281023	0.379667
Samd5	0.324881	0.428692
Stxbp5	-0.795392	0.000753196
9130014G24Rik	-0.726233	0.331032
Rab32	-0.353943	0.220198
Utrn	0.427083	0.133379
B230208H11Rik	1.12935	0.553098
Stx11	0.0263606	0.980608
Ltv1	0.370878	0.211435
Phactr2	0.554939	0.100538
Pex3	0.339389	0.47233
Aig1	0.224859	0.621966
Gpr126	1.49362	0.000753196
Vta1	0.0849591	0.88845
Heca	-0.254705	0.495941
3110003A17Rik	-0.20928	0.5882
Ccdc28a	-0.109207	0.905735
Hebp2	0.291122	0.510529
D10Bwg1379e	-2.86159	0.000753196
Tnfaip3	-1.54395	0.000753196
Pex7	-0.289587	0.474474
Pde7b	-0.432109	0.207617
E030030I06Rik	-0.328041	0.709181
H60b,Raet1d	-0.258696	0.959609
Tbpl1	0.27628	0.452285
Eya4	1.09645	0.000753196
Rps12	0.390477	0.226021
Enpp1	0.330636	0.39272
Enpp3	-0.564016	0.244369
Akap7	-0.110388	0.882892
LOC100504485	0.124339	0.928692
Tmem200a	-0.306449	0.550733
L3mbtl3	0.241503	0.550733
Lama2	0.394039	0.186094
Rnf146	0.0778203	0.89631
Rspo3	-0.214665	0.536668
LOC100504540	-0.319647	0.978906
Cenpw	0.173212	0.814025
Hint3,Trmt11	0.467062	0.397667
Ncoa7	0.112374	0.864271
Hey2	2.4652	0.00532648
Tpd52l1	0.359002	0.591654
Rnf217	0.0359389	0.966307
Zufsp	0.100674	0.905944
A830082N09Rik,LOC100504607	0.437576	0.712828
Rwdd1	0.117843	0.80229
Fam26e	0.237939	0.53491
Fam26f	-0.499819	0.643678
Dse	0.00653205	0.991883
Nt5dc1	0.069446	0.962141
Marcks	-0.0747251	0.918091
1700025K23Rik	1.03095	0.851675
Wisp3	1.87194	0.561037
LOC100504626	-0.143166	0.984135
Traf3ip2	0.575883	0.895533
Traf3ip2	0.174945	0.838483
E130307A14Rik	0.023797	0.991566
AA474331	0.314412	0.552571
BC021785,G630090E17Rik	-0.260695	0.749951
AI317395	1.03628	0.176337
Slc16a10	-1.7752	0.000753196
Gtf3c6,Rpf2	0.213441	0.661289
Amd1	-0.117435	0.813628
Cdc40	0.172912	0.708204
LOC100504721	-0.539676	0.705003
Fig4	-0.0452284	0.949936
Mical1	0.276405	0.929304
Smpd2	-0.0117622	0.989415
2410017P07Rik	0.265395	0.627129
Armc2	-0.0043108	0.997927
Foxo3	0.128627	0.796346
Lace1	-0.333148	0.505903
LOC100502608	-0.435523	0.94502
Sobp	1.35853	0.000753196
1700021F05Rik	0.00933926	0.991712
Qrsl1	0.0497368	0.957715
Aim1	-0.55154	0.101112
Prdm1	-5.10637	0.000753196
Lilrb4	-1.28423	0.022176
Gopc	-0.00706094	0.991904
Gm9766	0.306603	0.534942
Mcm9	-0.045757	0.97571
Man1a	-0.491961	0.0612691
D630037F22Rik	0.121629	0.870461
Serinc1	0.0812318	0.885101
LOC100502970	0.0771121	0.992504
LOC100503579	-0.221583	0.965499
Edar	2.02866	0.00263912
44084	0.0476259	0.959047
Oit3	-2.48064	0.000753196
Ccdc109a	0.464044	0.204417
LOC100503588	-0.45726	0.950701
Ddit4	0.324491	0.279962
Anapc16	0.18617	0.769748
Chst3	1.3946	0.0014213
Slc29a3	-0.0336689	0.962511
Unc5b	0.11815	0.830983
Sgpl1	-0.727032	0.000753196
Adamts14	0.778207	0.00321905
X99384	0.0200794	0.982029
Eif4ebp2	-0.0955752	0.872697
H2afy2	0.792799	0.0197879
Col13a1	4.85467	0.00583302
2010107G23Rik	0.805087	0.106369
Tspan15	4.96653	0.000753196
Hk1	-0.232492	0.480592
Supv3l1	-0.00773825	0.992064
Vps26a	-0.176069	0.614318
Srgn	-1.02616	0.000753196
2510003E04Rik	0.0267833	0.971802
Ddx21	0.0469506	0.941537
Ddx50	0.412753	0.113551
Ccar1	0.18709	0.591597
Tet1	0.519112	0.163167
Hnrnph3	0.255945	0.727157
1700120B22Rik	0.291253	0.955563
Sirt1	0.216396	0.636592
Lrrtm3	2.03149	0.0428363
Reep3	0.360044	0.447945
Nrbf2	-0.0319794	0.966354
Ado	-0.105949	0.836174
Zfp365	0.48783	0.0675663
Arid5b	-0.147739	0.720424
1700040L02Rik	-3.93921	0.428727
A930033H14Rik	0.297858	0.89285
Cdk1	-0.166105	0.731087
Phyhipl	0.104693	0.929304
Bicc1	0.0612598	0.922779
Tfam	0.0520681	0.940023
Ube2d1	0.0762074	0.911396
Cisd1	-0.0901391	0.884941
1110038D17Rik	-0.243633	0.732879
AI646023	0.808162	0.00375383
Susd2	-0.18322	0.64291
Cabin1	0.0720185	0.93301
Ddt	0.161582	0.799914
Gstt3	0.207927	0.632091
Gstt1	-0.0113518	0.989415
Gstt2	-0.300848	0.636945
Mif	0.430502	0.122677
Smarcb1	0.203047	0.572185
Mmp11	-0.380635	0.224996
Gm867	-0.311726	0.966034
Prmt2	-0.210999	0.599797
Dip2a	0.0362077	0.958763
Pcnt	-0.0702221	0.917632
A130042E20Rik	0.281643	0.882487
Col6a2	0.587584	0.121684
Col6a1	0.591289	0.186094
Pcbp3	0.574709	0.139709
Col18a1	0.636758	0.00767116
Gm10941	0.505568	0.516485
Adarb1	-0.298963	0.525907
1810008A18Rik	0.0326043	0.964023
Lrrc3	0.144647	0.852718
Trpm2	-1.35387	0.0133558
Pfkl	0.0250654	0.975209
D10Jhu81e	0.155461	0.715629
Pwp2	0.0891464	0.890727
Trappc10	-0.246178	0.471338
Agpat3	-0.0835059	0.880282
Rrp1	-0.135846	0.740316
Pdxk	-1.05478	0.000753196
Syde1	0.292212	0.353357
2610008E11Rik	0.243334	0.471936
Ppap2c	0.13737	0.794915
Mier2	-0.196686	0.660603
Shc2	-0.209354	0.627129
Polrmt	-0.428094	0.194877
Rnf126	-0.014502	0.985564
Prssl1	0.725375	0.186094
E130317F20Rik	0.522691	0.899851
BC005764	-0.301012	0.920884
Med16	0.171727	0.682193
C030046I01Rik	0.0537609	0.950085
ORF61	0.0241016	0.973422
Polr2e	0.124973	0.788978
Sbno2	-0.853495	0.000753196
LOC100503659	-0.320465	0.723697
Gamt	-0.056239	0.956354
2310011J03Rik	-0.255076	0.536521
Pcsk4	0.726965	0.545784
Adamtsl5	-0.229866	0.695904
Mex3d	0.367519	0.648108
Mbd3	0.122059	0.869286
Uqcr11	-0.0503114	0.97612
Tcf3	0.149764	0.706333
Rexo1	-0.271035	0.471471
Klf16	0.161496	0.747915
Fam108a	-0.174515	0.652303
Btbd2	-0.0533721	0.939494
Mknk2	-0.649392	0.00375383
Mobkl2a	-0.0701635	0.90173
Ap3d1	-0.0855943	0.863681
Plekhj1	0.0297668	0.980648
Jsrp1	0.746423	0.609382
Lingo3	2.63855	0.0380372
Lsm7	0.254096	0.740931
Timm13	-0.141795	0.741441
Lmnb2	0.0706252	0.924417
Gng7	-0.00145661	0.998199
Slc39a3	0.0500832	0.942289
Sgta	-0.0148313	0.984135
Creb3l3	-0.102367	0.93301
Pias4	-0.0883687	0.888132
LOC100503773	0.439268	0.902052
Mrpl54	0.321825	0.368484
Tjp3	-1.67441	0.638357
Hmg20b	0.00670927	0.991904
4930404N11Rik	-1.94404	0.0983122
Fzr1	-0.169084	0.690962
Nfic	0.373299	0.163167
Celf5	0.197915	0.740336
Ncln	-0.202398	0.561037
Gna15	-1.14875	0.0117069
Gna11	0.334637	0.253151
Tle6	0.06266	0.950085
Sirt6	0.105575	0.874614
Gm3055	0.0368338	0.984135
Zfp781	0.485596	0.376813
B230315N10Rik	0.526586	0.563175
1190007I07Rik	-0.0234783	0.984693
Glt8d2	0.428529	0.632059
Nfyb	0.446704	0.129647
Slc41a2	0.117872	0.803
Aldh1l2	1.03142	0.000753196
Appl2	0.232386	0.510923
Nuak1	0.746383	0.0014213
Ckap4	0.216134	0.529279
LOC100503200	0.434475	0.874925
Fhl4	0.726597	0.173879
Mterfd3	0.326832	0.512429
Cry1	0.256841	0.590149
Prdm4	0.273317	0.458946
D10Wsu52e	-0.0109014	0.988101
Hsp90b1	0.346368	0.477012
BC030307	0.534421	0.902052
4930547N16Rik	-0.0195173	0.985798
Dram1	-0.799621	0.000753196
Chpt1	0.303398	0.462995
Mybpc1	1.80561	0.02927
Spic	-5.75363	0.471338
Gm4925	0.969899	0.950085
Utp20	0.0687755	0.906078
Gas2l3	-1.11181	0.000753196
Scyl2	0.138195	0.765867
Actr6	0.514754	0.388406
Gm5780	0.354945	0.764065
Apaf1	-0.0580259	0.923409
Slc25a3	-0.434086	0.101482
Tmpo	0.681299	0.00429009
LOC100503982	0.155139	0.964329
Nedd1	0.253954	0.529414
Elk3	-0.190246	0.6799
Snrpf	0.69397	0.016282
Metap2	0.0352724	0.96113
Vezt	0.214393	0.60001
4932415G12Rik	0.309014	0.495941
Plxnc1	0.101052	0.840348
Cradd	0.369235	0.592972
Socs2	0.059845	0.928505
Mrpl42	0.154413	0.747197
Nudt4	-0.500153	0.038185
Gm10754	0.203945	0.918423
Tmtc3	-0.127271	0.770223
4930430F08Rik	0.0372195	0.978709
Alx1	0.0332469	0.975209
Tmtc2	1.35258	0.000753196
BC067068	0.266477	0.851675
Acss3	0.166596	0.809104
LOC100504290	0.666483	0.278063
Nav3	-0.357996	0.380746
Zdhhc17	0.0630633	0.920874
Glipr1	-0.426318	0.595742
Atxn7l3b	0.167602	0.651694
Tbc1d15	0.0711871	0.89779
Rab21	-0.0114998	0.988911
Tmem19	-0.145129	0.742274
Thap2	0.334623	0.74738
Lgr5	-0.60841	0.0207078
Kcnmb4	0.598848	0.518035
Cnot2	0.269368	0.424762
Rab3ip	0.17382	0.786986
Cct2	0.0672783	0.910862
Frs2	0.189194	0.599401
Yeats4	-0.0726405	0.912534
Lyz1,Lyz2	-1.29956	0.0194237
Cpsf6	0.00553394	0.992752
Mdm2	-0.348005	0.236224
Slc35e3	0.185231	0.636499
Nup107	0.0539964	0.937663
Rap1b	-0.354755	0.220843
Dyrk2	-0.367594	0.470889
Cand1	-0.0592845	0.918423
Helb	-0.07865	0.909523
Irak3	0.00288369	0.995946
LOC100504548	0.386264	0.972827
Hmga2	-0.0034486	0.994798
Msrb3	0.479678	0.0505139
Lemd3	0.00976978	0.990821
Tbc1d30	-2.29403	0.00263912
Rassf3	-0.477622	0.102813
Tbk1	-0.362012	0.23186
Xpot	0.325209	0.278445
Srgap1	1.0325	0.00629794
Gm9079	0.0679021	0.96101
Tmem5	0.00118236	0.998481
Mirlet7i	0.175527	0.80488
Mon2	0.0685917	0.909814
Usp15	-0.0418474	0.952718
Slc16a7	-0.917996	0.00993153
Xrcc6bp1	0.00401824	0.99676
Tsfm	-0.190101	0.698213
LOC100504608	0.498681	0.449272
43899	0.092434	0.91624
Tspan31	0.308423	0.301543
Os9	0.0632233	0.913642
Slc26a10	0.302047	0.772084
D10Ertd610e	0.0893484	0.855317
Dtx3	0.159635	0.806527
Pip4k2c	-0.15781	0.809104
Kif5a	-0.863976	0.0360143
Mbd6	0.0287916	0.988
Mars	0.104031	0.91729
Gli1	7.08748	0.135103
Shmt2	0.555493	0.0692168
Nxph4	0.0646773	0.963497
Lrp1	-0.353624	0.543769
Nab2	0.194834	0.786986
Rbms2	0.475811	0.417469
Spryd4	0.0202708	0.982502
Coq10a	-0.281048	0.528456
Obfc2b	0.60939	0.0373304
Myl6,Myl6b	0.03038	0.968567
Esyt1	-0.407373	0.114767
Zc3h10	-0.136222	0.832794
Rpl41	0.345293	0.388688
Pa2g4	0.063267	0.909385
Erbb3	1.35297	0.0142167
Rps26	0.491294	0.105596
Ikzf4	0.608197	0.317319
Suox	0.111588	0.857915
Rab5b	-0.121473	0.784743
Cdk2	0.0203949	0.980756
Dgka	0.0730591	0.925045
1110012D08Rik	-0.0540569	0.964425
Ormdl2	-0.00297156	0.998199
Gdf11	0.0588355	0.950733
Rdh5	0.529672	0.509508
Bloc1s1	0.0997238	0.844818
Scml4	0.988276	0.785766
Pisd-ps1	-0.308828	0.442864
Eif4enif1	0.135048	0.765954
Patz1	0.119877	0.91651
Pik3ip1	0.900898	0.00429009
8430429K09Rik,LOC100503029	0.797556	0.473246
Selm	0.215285	0.550733
Smtn	0.608753	0.593236
Morc2a	0.163108	0.858969
Dusp18	0.500991	0.156482
Pes1	-0.0404674	0.949757
Gal3st1	1.99178	0.000753196
Rnf215	0.0951333	0.917221
Sf3a1	0.158729	0.68803
Tbc1d10a	0.298448	0.405711
Gatsl3	0.461086	0.160256
Osm	-2.01762	0.000753196
Lif	0.163713	0.805271
Ascc2	0.0310647	0.969411
Zmat5	0.280796	0.543892
Nipsnap1	0.305525	0.598121
Thoc5	0.0141768	0.985502
Ap1b1	-0.402981	0.117501
Rhbdd3	0.020879	0.993597
Xbp1	0.258909	0.424762
2210015D19Rik	0.089205	0.956303
Dbnl	-0.261573	0.418086
Aebp1	-0.245073	0.671375
Ykt6	-0.0753566	0.888767
Nudcd3	0.46492	0.766905
Gm11968	-0.359411	0.979306
Ogdh	-0.51633	0.0268298
Zmiz2	-0.573182	0.0210663
Ppia	0.326982	0.406083
Ccm2	0.00129426	0.998199
Ramp3	-0.609259	0.52083
Adcy1	0.215512	0.717711
Upp1	-1.59835	0.480651
4930415F15Rik	-0.250331	0.9048
Ikzf1	-1.16857	0.000753196
Vstm2a	-2.17226	0.000753196
Egfr	0.349803	0.280538
Fbxo48	-0.0163333	0.99091
Cnrip1	-0.0600177	0.934148
LOC100502781	-0.274989	0.903632
Ppp3r1	0.0719652	0.897113
Wdr92	0.305822	0.45113
C1d	0.116681	0.801443
Spred2	-0.158331	0.727412
Rab1	0.00285857	0.995946
Sertad2	0.425238	0.116369
Peli1	-0.0578962	0.937548
Vps54	-0.141097	0.904163
AV249152	0.583128	0.132451
Tmem17	0.58105	0.224881
Zrsr1	0.0553293	0.962511
Cct4	0.157986	0.687204
Fam161a	-0.281264	0.654532
Xpo1	0.117417	0.790982
Usp34	0.221738	0.585628
Pus10	0.171949	0.838476
Fancl	0.136266	0.912534
Gm12070	0.598405	0.344329
Efemp1	1.43551	0.000753196
Pnpt1	-0.0431639	0.951509
Smek2	0.160868	0.682988
Ccdc88a,Mtif2	-0.028323	0.975577
1700034F02Rik	1.27459	0.831972
Rtn4	-0.264441	0.555924
LOC100504572	0.0532232	0.723215
Psme4	-0.179574	0.686444
Gpr75	0.871319	0.357559
Asb3	0.281881	0.765867
Cpeb4	-0.735402	0.00263912
Snrnp25	-0.0491508	0.959939
Mpg	0.5001	0.290873
Sh3pxd2b	-0.049116	0.936297
Ubtd2	0.479282	0.0543492
Stk10	0.0682887	0.92573
Fbxw11	0.0425009	0.949936
LOC100504627	2.65775	0.488015
Lcp2	-2.59829	0.000753196
Slit3	-0.0179411	0.988641
Pank3	-0.0557639	0.924036
Nudcd2	0.0695295	0.902006
Slu7	0.0298439	0.965054
C1qtnf2	0.631396	0.294086
Pwwp2a	0.269817	0.52414
Rnf145	-0.201644	0.561927
Ebf1	0.1557	0.735576
Clint1	0.156143	0.682982
Adam19	-0.0761654	0.894162
Med7	0.259705	0.512266
Havcr2	-1.41945	0.000753196
Gnb2l1	0.40865	0.23875
Snord96a	-0.139017	0.247575
Trim7	0.15379	0.823076
Ifi47,Olfr56	-1.00407	0.210583
Zfp62	0.274579	0.41895
Mgat1	-0.249475	0.453803
Flt4	0.102781	0.920874
Gfpt2	0.0187931	0.982079
Mapk9	-0.0216834	0.975577
Rnf130	-0.330242	0.271874
Tbc1d9b	-0.0308906	0.962511
3010026O09Rik	0.20045	0.822142
Mgat4b	-0.496627	0.0470909
Hnrnph1	0.332085	0.342176
Adamts2	-0.398965	0.187619
Zfp354a	0.323044	0.591616
Clk4	0.171104	0.69458
Col23a1	-1.37567	0.000753196
Agxt2l2	0.436363	0.899176
Nhp2	0.00189936	0.997561
Sar1b	0.00474269	0.993385
Cdkn2aipnl	-0.0869451	0.897113
Cdkl3	0.0350199	0.970946
Ppp2ca	0.0167532	0.981859
Skp1a	0.00665936	0.991574
Vdac1	-0.0849064	0.869862
9530068E07Rik	0.0623268	0.917774
Zcchc10	0.494537	0.660286
Aff4	0.215424	0.52812
Gdf9	0.990993	0.154602
Shroom1	0.550268	0.203977
44082	0.363212	0.204546
Kif3a	0.0914701	0.888625
Irf1	-0.279909	0.450555
P4ha2	0.0741062	0.896611
Acsl6	-0.0526352	0.975284
Fnip1	0.035893	0.959097
Rapgef6	-0.188465	0.620333
Hint1	0.109229	0.807965
Gpx3	-0.542199	0.0239823
Gm2a	-0.456868	0.0796501
Slc36a1	-0.277834	0.41396
G3bp1	-0.148966	0.721114
Mfap3	0.263167	0.430245
Galnt10	0.306721	0.309131
Sap30l	0.00590762	0.993385
Larp1	0.0373608	0.95552
Cnot8	-0.00774391	0.991259
Mrpl22	0.276751	0.520883
Gm12250	-0.936182	0.111875
Igtp	-0.309865	0.487
Irgm2	-0.341932	0.307684
Zfp692-ps	-0.0508789	0.975284
Sh3bp5l	-0.0653579	0.919407
LOC100502966	0.551932	0.0796501
2810021J22Rik	-0.0379231	0.969411
Hist3h2a	-0.49768	0.106888
Trim17	-0.447763	0.85819
Trim11	-0.179971	0.665343
Mrpl55	-0.310473	0.528994
2310033P09Rik	-0.312018	0.479268
Wnt9a	-0.0327541	0.975209
Jmjd4	-0.0872177	0.930767
4933439C10Rik	-0.627371	0.518089
Nlrp3	-1.73419	0.000753196
Mprip	0.107357	0.888292
LOC100504104	-0.115385	0.9887
Nt5m	0.26496	0.561037
Med9	0.353572	0.357874
Rai1	0.255983	0.636052
Lrrc48	1.25658	0.820587
4933439F18Rik	0.395861	0.184268
Drg2	0.112395	0.822125
Alkbh5	-0.0514637	0.931982
Llgl1	-0.00958625	0.993385
Smcr7	-0.144505	0.805173
Smcr8	-0.25278	0.542414
Dhrs7b	-0.22046	0.610136
LOC100504188	0.339151	0.93301
Map2k3	-0.535212	0.0312588
Tnfrsf13b	-1.52624	0.0014213
Aldh3a1	1.0225	0.120231
Mfap4	-0.576884	0.0217948
B9d1	0.693787	0.0607438
Grap	-2.19994	0.000753196
Fam83g	-2.82341	0.00375383
Cytsb	-0.807591	0.000753196
Adora2b	-1.56663	0.0014213
Ttc19	0.162372	0.919407
Pigl	0.126819	0.974028
Ubb	0.146917	0.736981
Trpv2	-1.18829	0.000753196
2410006H16Rik	1.043	0.000753196
Mmgt2	-0.0310248	0.974892
Trim16	0.0116924	0.989415
Fbxw10	-0.908624	0.25458
Fam18b	0.186286	0.602813
Cdrt4	2.33453	0.426202
Pmp22	0.232198	0.488797
2810001G20Rik	0.139096	0.878627
Hs3st3a1	0.308844	0.832702
Elac2	0.164951	0.78887
Zkscan6	0.0173025	0.985878
Tmem220	0.121859	0.906076
Sco1	-0.134378	0.877965
Gas7	-1.12151	0.000753196
Stx8	0.0418101	0.971722
Pik3r5	-2.26089	0.000753196
Pik3r6	-1.60665	0.00321905
Myh10	0.124679	0.77294
Rpl26	0.342456	0.265191
Slc25a35	0.742127	0.142126
1500010J02Rik	-0.191451	0.695312
Aurkb	-0.0204771	0.985564
2310047M10Rik	-0.292928	0.468808
Tmem107	0.930342	0.0166496
Vamp2	0.416775	0.151622
Per1	-0.018419	0.984135
Hes7	0.0221464	0.994244
Trappc1	-0.420134	0.338768
Kcnab3	0.456047	0.608831
A030009H04Rik	0.670602	0.154602
Lsmd1	0.0903468	0.947045
Trp53	0.231654	0.483044
Sat2	0.229378	0.724994
Fxr2	-0.0123046	0.986378
LOC100503827	1.39508	0.693619
Zbtb4	0.0300472	0.965031
G630025P09Rik	-0.37546	0.656662
1810027O10Rik	0.66104	0.427081
Plscr3	0.0435836	0.959609
LOC100503361	-1.00011	0.504678
Neurl4	-0.112635	0.839662
Gps2	0.175562	0.715629
Dullard	0.169543	0.755183
Gabarap	0.152242	0.721979
Phf23	-0.18687	0.611969
Dvl2	0.168473	0.699361
Dlg4	0.19643	0.610876
Asgr1	-0.985823	0.353892
Clec10a	-1.31265	0.131754
Slc16a11	-0.872579	0.228875
LOC100503885	-2.42374	0.767484
Arrb2	-1.12375	0.000753196
Med11	-0.163703	0.779499
Zmynd15	-0.915424	0.438222
Tm4sf5	-1.87821	0.5379
Gltpd2	-0.103317	0.965093
Psmb6	-0.117055	0.794961
Pld2	-0.220293	0.566075
Mink1	-0.545045	0.0243613
Rnf167	0.314753	0.724601
Eno3	-0.444909	0.448693
Kif1c	-0.151393	0.747749
Zfp3	0.560507	0.345581
Rabep1	-0.300342	0.497156
Rpain	-0.141714	0.833847
Mis12	-0.0904986	0.932831
Fam64a	0.0092602	0.992034
Txndc17	0.0588803	0.919788
4930563E22Rik	0.183725	0.93301
Xaf1	0.00585984	0.992922
Mybbp1a	0.142929	0.718631
Spns2	-0.823181	0.948061
Ube2g1	-0.0313457	0.963614
Ankfy1	-0.27289	0.39477
Zzef1	-0.240383	0.535302
Atp2a3	-1.61838	0.000753196
Camkk1	0.0151664	0.988374
1200014J11Rik	0.195903	0.713243
P2rx5	-0.456514	0.387882
Tax1bp3	0.099852	0.831398
Shpk	-0.059957	0.959425
1300001I01Rik	-0.818538	0.000753196
Mett10d	-0.103627	0.859778
Mnt	-0.105512	0.8364
Tsr1	0.199794	0.740709
Smg6	-0.0957673	0.854855
Mir132,Mir212	-2.31853	0.506061
Rtn4rl1	1.431	0.000753196
Smyd4	-0.128488	0.857463
2210403K04Rik,Mir22	0.16972	0.686444
Tlcd2	0.031253	0.978154
Prpf8	0.0472094	0.944905
Rilp	-1.14882	0.0174406
Scarf1	-1.63334	0.00263912
Slc43a2	-0.76965	0.00263912
Pitpna	-0.492279	0.0454921
Inpp5k	-0.111364	0.839797
Myo1c	0.0982867	0.841523
Crk	-0.0665914	0.909814
Ywhae	-0.0999347	0.839662
1700016K19Rik	1.41548	0.468334
Fam57a	0.923051	0.0331918
Dbil5	0.389425	0.974892
Rnmtl1	0.178306	0.801531
Timm22	-0.0254992	0.988775
Tusc5	-0.205045	0.851114
Blmh	0.329383	0.270992
LOC100504120,Ssh2	-0.162763	0.753551
Coro6	0.563272	0.86973
2210008F06Rik	-1.54756	0.576864
Git1	-0.446463	0.0807731
Abhd15	-0.222501	0.758812
Nufip2	-0.00183793	0.997439
Myo18a	-0.196439	0.574923
Phf12	-0.00608916	0.992834
Dhrs13	0.434728	0.771227
Flot2	-0.243285	0.470889
BC017647	-0.0282891	0.973784
Tlcd1	0.641937	0.104522
Rab34	0.286774	0.365869
Proca1	0.448665	0.538115
Sdf2	0.150816	0.702847
2610507B11Rik	-0.324426	0.279524
Spag5	0.31347	0.481788
Aldoc	-0.179774	0.765357
Pigs	0.032897	0.96146
Unc119	0.111462	0.850204
Slc46a1	-0.163022	0.823145
Vtn	-2.28601	0.0586344
Poldip2	-0.212724	0.64221
Ift20	0.211551	0.716007
1810012P15Rik	-0.346255	0.560167
Lgals9	-1.27831	0.917774
Nf1	0.123299	0.895397
D130012P04Rik	-0.00892105	0.998199
Rab11fip4	5.65957	0.000753196
Mir193	-0.0481795	0.987036
Mir365-2	0.957693	0.921019
Gm10387	1.05112	0.170184
Suz12	0.0710058	0.904021
Atad5	0.0822603	0.927089
Adap2	-1.4728	0.000753196
Rnf135	0.0464138	0.959939
Rhot1	0.0463682	0.955563
Rhbdl3	-0.198814	0.778013
Zfp207	0.392556	0.139163
LOC100044751	-0.205476	0.654597
Psmd11	-0.0631376	0.919407
Cdk5r1	0.0601784	0.960202
Tmem98	0.474373	0.12206
Ccl2	-1.4662	0.000753196
Ccl7	-1.7959	0.000753196
Ccl11	-3.26199	0.000753196
Ccl12	-1.00295	0.0348128
Ccl8	-2.65159	0.000753196
Tmem132e	-0.242197	0.8253
Zfp830	0.00442401	0.994341
Lig3	0.040304	0.963724
Slfn5	-1.1651	0.000753196
Slfn2	-1.86387	0.000753196
Slfn4	-3.04781	0.000753196
Slfn3	0.238394	0.721193
AI662270	-2.01587	0.000753196
AA465934,AI450353	-0.182686	0.971722
Ap2b1	-0.149523	0.706809
Rasl10b	-0.0754339	0.954452
1700020L24Rik	0.284431	0.872701
Taf15	0.599981	0.0133558
LOC100504464	-0.850574	0.71881
Ccl4	-0.358234	0.552571
Gm11428	-0.990763	0.000753196
Expi	-2.11846	0.171147
1100001G20Rik	-2.91305	0.475588
Heatr6	0.0552525	0.938316
Hnf1b	5.0068	0.509508
Ddx52	0.317984	0.332738
Synrg	0.229108	0.606188
Acaca	0.213441	0.614624
LOC100504527	0.170036	0.896466
Myo19	0.913697	0.0210663
1700125H20Rik	1.51574	0.0829466
D630032N06Rik	0.943194	0.859799
Ppm1d	0.0144045	0.989415
Bcas3	-0.0722655	0.917774
Tbx2	0.00851814	0.992504
Tbx4	0.955918	0.291421
Ints2	-0.150362	0.786986
Rnft1	0.407986	0.131403
Tubd1	0.0570099	0.952915
Tmem49	-0.84255	0.309131
Ptrh2	0.343307	0.363446
Fam33a	0.544543	0.122302
Trim37	0.169352	0.753958
44078	1.08397	0.00993153
Mtmr4	0.132641	0.771514
Supt4h1	-0.0371496	0.962511
Mir142	-1.86726	0.0412352
Mks1	0.19912	0.746324
Srsf1	0.21475	0.526082
Vezf1	0.477503	0.0502542
Cuedc1	0.200506	0.613089
Mrps23	-0.0881975	0.884586
C030037D09Rik	1.03401	0.026513
Coil	0.150422	0.808662
Trim25	-0.89986	0.000753196
Tmem100	-0.508801	0.430212
Mmd	-0.696588	0.450309
Cox11	-0.12904	0.919407
Mbtd1	0.171939	0.818298
Spag9	0.133166	0.758812
Tob1	0.97037	0.000753196
Ankrd40	-0.0432463	0.952718
Epn3	0.756085	0.643166
Chad	5.86049	0.389023
Lrrc59	0.150908	0.71985
Mrpl27	-0.207784	0.613572
Ppp1r9b	-0.270133	0.460984
Samd14	0.311914	0.756459
Dlx3	4.41335	0.000753196
Fam117a	0.234364	0.64221
Slc35b1	0.338502	0.27691
Spop	-0.0642608	0.93337
Phb	-0.38379	0.157412
Zfp652	0.105073	0.879695
Phospho1	2.36547	0.107788
Gngt2	-1.98108	0.252749
Snf8	-0.0920958	0.870009
Gm53	-2.19229	0.316287
Hoxb4	-1.6056	0.000753196
[truncated: 12,837 more rows]

## Sheet: Fig 4c
	Category	Term	PValue	Fold Enrichment	Bonferroni	Benjamini	"-LOG10(Benjamini)"
	GOTERM_BP_DIRECT	GO:0006954~inflammatory response	4.71e-13	3.78677	1.33e-09	1.33e-09	8.87615
	GOTERM_BP_DIRECT	GO:0002376~immune system process	3.94e-12	3.48215	1.11e-08	5.56e-09	8.25493
	GOTERM_BP_DIRECT	GO:0001503~ossification	1.4e-09	6.13847	3.96e-06	1.32e-06	5.87943
	GOTERM_BP_DIRECT	GO:0007155~cell adhesion	1.99e-09	2.81377	5.63e-06	1.41e-06	5.85078
	GOTERM_BP_DIRECT	GO:0006955~immune response	1.7e-08	3.42082	4.79e-05	9.59e-06	5.01818
	GOTERM_BP_DIRECT	GO:0007229~integrin-mediated signaling pathway	4.15e-08	5.66949	0.000116903	1.95e-05	4.70997
	GOTERM_BP_DIRECT	GO:0006935~chemotaxis	2.32e-07	4.73117	0.000653153	9.33e-05	4.03012
	GOTERM_BP_DIRECT	GO:0051216~cartilage development	3.21e-07	5.67356	0.000905306	0.000113208	3.94612
	GOTERM_BP_DIRECT	GO:0032496~response to lipopolysaccharide	4.1e-07	3.62109	0.00115679	0.000128598	3.89077
	GOTERM_BP_DIRECT	GO:0050731~positive regulation of peptidyl-tyrosine phosphorylation	7.95e-07	4.91334	0.00224072	0.000224299	3.64917

## Sheet: Fig 4d
												heatmap for z score
		Hetero			Homo							Hetero			Homo
	gene_short_name	30_FPKM	31_FPKM	32_FPKM	33_FPKM	34_FPKM	35_FPKM		mean	sd		30_FPKM	31_FPKM	32_FPKM	33_FPKM	34_FPKM	35_FPKM
	Runx2	7.03833	7.01353	7.42428	12.2564	12.6179	16.2507		10.4335	3.85261		-0.88127	-0.887707	-0.781091	0.473153	0.566986	1.50993
	Sp7	5.14609	4.16049	4.2372	11.7261	10.5775	19.6512		9.24976	6.0655		-0.676559	-0.839052	-0.826405	0.408266	0.2189	1.71485
	Alpl	42.3204	51.5184	50.4477	138.177	120.771	181.808		97.5071	57.7529		-0.955565	-0.7963	-0.81484	0.704205	0.402818	1.45968
	Ibsp	1.88756	0.657869	2.3711	33.6281	98.3434	83.704		36.7653	44.0638		-0.791528	-0.819435	-0.780555	-0.0711976	1.39747	1.06524
	Bglap	1.05146	0.932999	0.756614	5.66476	5.74415	9.1232		3.87886	3.48117		-0.8122	-0.84623	-0.896898	0.513017	0.535822	1.50649
	Pcna	68.7099	64.7565	72.0836	59.971	72.7642	57.4522		65.9562	6.34124		0.434247	-0.189195	0.966273	-0.943858	1.0736	-1.34107
	Mki67	7.37789	4.58644	8.59451	6.53728	7.36107	4.22672		6.44732	1.71542		0.542474	-1.08479	1.2517	0.0524429	0.532669	-1.29449
	Mcm2	6.11011	6.01613	8.01803	7.86235	9.1104	7.79441		7.48524	1.20101		-1.14498	-1.22323	0.443621	0.313997	1.35317	0.257427

## Sheet: Fig 4e
	Runx2				Sp7				Alpl				Ibsp				Bglap
	Wildtype	Mutant			Wildtype	Mutant			Wildtype	Mutant			Wildtype	Mutant			Wildtype	Mutant
	1.01096	2.56495			1.14484	1.90847			0.971218	1.87549			1.02296	1.32506			1.09368	3.97668
	0.984047	2.50679			0.923188	1.79841			1.03206	1.52871			0.994725	1.35739			0.944597	4.31263
	1.005	2.6509			0.931971	1.72904			0.996724	1.66281			0.982312	1.24886			0.961719	3.77678
	Table Analyzed	Runx2			Table Analyzed	Sp7			Table Analyzed	Alpl			Table Analyzed	Ibsp			Table Analyzed	Bglap
	Column B	Data Set-B			Column B	Data Set-B			Column B	Data Set-B			Column B	Data Set-B			Column B	Data Set-B
	vs.	vs.			vs.	vs.			vs.	vs.			vs.	vs.			vs.	vs.
	Column A	Data Set-A			Column A	Data Set-A			Column A	Data Set-A			Column A	Data Set-A			Column A	Data Set-A
	Unpaired t test				Unpaired t test				Unpaired t test				Unpaired t test				Unpaired t test
	P value	<0.0001			P value	0.0008			P value	0.0025			P value	0.0008			P value	<0.0001
	P value summary	****			P value summary	***			P value summary	**			P value summary	***			P value summary	****
	Significantly different (P < 0.05)?	Yes			Significantly different (P < 0.05)?	Yes			Significantly different (P < 0.05)?	Yes			Significantly different (P < 0.05)?	Yes			Significantly different (P < 0.05)?	Yes
	One- or two-tailed P value?	Two-tailed			One- or two-tailed P value?	Two-tailed			One- or two-tailed P value?	Two-tailed			One- or two-tailed P value?	Two-tailed			One- or two-tailed P value?	Two-tailed
	t, df	t=36.91, df=4			t, df	t=9.089, df=4			t, df	t=6.723, df=4			t, df	t=9.038, df=4			t, df	t=18.51, df=4
	How big is the difference?				How big is the difference?				How big is the difference?				How big is the difference?				How big is the difference?
	Mean of column A	1			Mean of column A	1			Mean of column A	1			Mean of column A	1			Mean of column A	1
	Mean of column B	2.574			Mean of column B	1.812			Mean of column B	1.689			Mean of column B	1.31			Mean of column B	4.022
	Difference between means (B - A) ± SEM	1.574 ± 0.04265			Difference between means (B - A) ± SEM	0.8120 ± 0.08933			Difference between means (B - A) ± SEM	0.6890 ± 0.1025			Difference between means (B - A) ± SEM	0.3104 ± 0.03435			Difference between means (B - A) ± SEM	3.022 ± 0.1633
	95% confidence interval	1.456 to 1.693			95% confidence interval	0.5639 to 1.060			95% confidence interval	0.4045 to 0.9736			95% confidence interval	0.2151 to 0.4058			95% confidence interval	2.569 to 3.475
	R squared (eta squared)	0.9971			R squared (eta squared)	0.9538			R squared (eta squared)	0.9187			R squared (eta squared)	0.9533			R squared (eta squared)	0.9885
	F test to compare variances				F test to compare variances				F test to compare variances				F test to compare variances				F test to compare variances
	F, DFn, Dfd	26.31, 2, 2			F, DFn, Dfd	1.924, 2, 2			F, DFn, Dfd	32.76, 2, 2			F, DFn, Dfd	7.155, 2, 2			F, DFn, Dfd	11.02, 2, 2
	P value	0.0732			P value	0.6839			P value	0.0592			P value	0.2452			P value	0.1664
	P value summary	ns			P value summary	ns			P value summary	ns			P value summary	ns			P value summary	ns
	Significantly different (P < 0.05)?	No			Significantly different (P < 0.05)?	No			Significantly different (P < 0.05)?	No			Significantly different (P < 0.05)?	No			Significantly different (P < 0.05)?	No
	Data analyzed				Data analyzed				Data analyzed				Data analyzed				Data analyzed
	Sample size, column A	3			Sample size, column A	3			Sample size, column A	3			Sample size, column A	3			Sample size, column A	3
	Sample size, column B	3			Sample size, column B	3			Sample size, column B	3			Sample size, column B	3			Sample size, column B	3
		Wildtype	Mutant			Wildtype	Mutant			Wildtype	Mutant			Wildtype	Mutant			Wildtype	Mutant
	Number of values	3	3		Number of values	3	3		Number of values	3	3		Number of values	3	3		Number of values	3	3
	Minimum	0.984	2.507		Minimum	0.9232	1.729		Minimum	0.9712	1.529		Minimum	0.9823	1.249		Minimum	0.9446	3.777
	25% Percentile	0.984	2.507		25% Percentile	0.9232	1.729		25% Percentile	0.9712	1.529		25% Percentile	0.9823	1.249		25% Percentile	0.9446	3.777
	Median	1.005	2.565		Median	0.932	1.798		Median	0.9967	1.663		Median	0.9947	1.325		Median	0.9617	3.977
	75% Percentile	1.011	2.651		75% Percentile	1.145	1.908		75% Percentile	1.032	1.875		75% Percentile	1.023	1.357		75% Percentile	1.094	4.313
	Maximum	1.011	2.651		Maximum	1.145	1.908		Maximum	1.032	1.875		Maximum	1.023	1.357		Maximum	1.094	4.313
	Mean	1	2.574		Mean	1	1.812		Mean	1	1.689		Mean	1	1.31		Mean	1	4.022
	Std. Deviation	0.01413	0.0725		Std. Deviation	0.1255	0.09048		Std. Deviation	0.03055	0.1749		Std. Deviation	0.02083	0.05572		Std. Deviation	0.08158	0.2708
	Std. Error of Mean	0.00816	0.04186		Std. Error of Mean	0.07246	0.05224		Std. Error of Mean	0.01764	0.101		Std. Error of Mean	0.01203	0.03217		Std. Error of Mean	0.0471	0.1563
	Lower 95% CI	0.9649	2.394		Lower 95% CI	0.6882	1.587		Lower 95% CI	0.9241	1.255		Lower 95% CI	0.9483	1.172		Lower 95% CI	0.7973	3.349
	Upper 95% CI	1.035	2.754		Upper 95% CI	1.312	2.037		Upper 95% CI	1.076	2.123		Upper 95% CI	1.052	1.449		Upper 95% CI	1.203	4.695

[truncated: 20 more sheets: Fig 5a, Fig 5c, Fig 5d, Fig 5e, Fig 5f, Fig 5h, Fig 5i, Fig 5j, Fig 5l, Supplementary Fig 2, Supplementary Fig 6a-b, Supplementary Fig 8b, Supplementary Fig 9a, Supplementary Fig 9b, Supplementary Fig 11b, Supplementary Fig 12e, Supplementary Fig 13, Supplementary Fig 14, Supplementary Fig 16c, Supplementary Fig 16d-f]
